# Supplementary material for: CRISPR/Cas9 Directed Mutagenesis of OsGA20ox2 in High Yielding Basmati Rice (Oryza sativa L.) Line and Comparative Proteome Profiling of Unveiled Changes Triggered by Mutations
Source: Int J Mol Sci. 2020 Aug 26;21(17):6170. doi: 10.3390/ijms21176170 (PMC7504442; doi:10.3390/ijms21176170)
Supplement: Supplementary file 1 [file ijms-21-06170-s001.zip]

Archive with 2 entries (2 files):
- Supplementary file 2.xlsx
- supplementary file 1.pdf
