# Supplementary material for: CRISPR/Cas9 Directed Mutagenesis of OsGA20ox2 in High Yielding Basmati Rice (Oryza sativa L.) Line and Comparative Proteome Profiling of Unveiled Changes Triggered by Mutations
Source: Int J Mol Sci. 2020 Aug 26;21(17):6170. doi: 10.3390/ijms21176170 (PMC7504442; doi:10.3390/ijms21176170)
Supplement: Supplementary file 1 [file ijms-21-06170-s001.zip › Supplementary file 2.xlsx]

## Sheet: All DEPs
Accession	WT1643	GXU43_9	FoldChange	log2FoldChange	P-Value	Protein names
A2XMQ2	3.66	1.169	0.319399	-1.64657	0	ML domain-containing protein
A2YQT7	2.571	0.848	0.329833	-1.60019	0	Glyceraldehyde-3-phosphate dehydrogenase, cytosolic (EC 1.2.1.12) (PP38)
Q6AWY2	2.188	1.001	0.457495	-1.12817	2.68306e-10	Growth-regulating factor 7 (OsGRF7) (Transcription activator GRF7)
Q8RZ73	2.625	1.23	0.468571	-1.09366	8.85142e-10	Gibberellin response modulator-like protein (Putative GAI-like protein 1)
A2YJU3	2.276	1.094	0.480668	-1.05689	3.03685e-09	Uncharacterized protein
A2YLX7	1.75	0.922	0.526857	-0.924516	1.84413e-07	Protein LHCP TRANSLOCATION DEFECT
A2ZIK4	1.792	0.968	0.540179	-0.888492	5.15512e-07	Dirigent protein
Q6ZG90	1.82	1.019	0.55989	-0.836784	2.10903e-06	ATP synthase
A2X5Y0	1.422	0.808	0.568214	-0.815494	3.68222e-06	Thioredoxin domain-containing protein
B8AZL8	1.864	1.061	0.569206	-0.812977	3.92956e-06	Uncharacterized protein
B8B933	1.692	0.967	0.571513	-0.807142	4.5655e-06	YrdC-like domain-containing protein
A2XPS1	1.335	0.767	0.574532	-0.799541	5.5423e-06	Uncharacterized protein
A2WLN6	1.991	1.151	0.578101	-0.790605	6.94622e-06	Translation machinery-associated protein 22
A2WYR9	1.626	0.943	0.579951	-0.785998	7.79681e-06	Uncharacterized protein
A2YGY8	1.888	1.097	0.581038	-0.783295	8.34092e-06	AAA domain-containing protein
A2X7E9	1.483	0.87	0.586649	-0.769431	1.17507e-05	PfkB domain-containing protein
B8B3V7	1.58	0.927	0.586709	-0.769283	1.17934e-05	Uncharacterized protein
B8AZT1	1.363	0.806	0.591343	-0.757934	1.55475e-05	TRUD domain-containing protein
B8A879	0.965	0.573	0.593782	-0.751994	1.79402e-05	Uncharacterized protein
A0A075D0F9	1.448	0.886	0.611878	-0.708683	4.93912e-05	Transcription initiation factor IIA subunit 2
A2XRP7	1.625	0.998	0.614154	-0.703328	5.57684e-05	tRNA-binding domain-containing protein
A2XFP6	1.443	0.891	0.617464	-0.695574	6.6392e-05	Bet_v_1 domain-containing protein
B8AFD4	1.907	1.186	0.621919	-0.685201	8.36067e-05	Uncharacterized protein
A2XEN9	1.501	0.938	0.624917	-0.678264	9.73741e-05	Beta-galactosidase (EC 3.2.1.23)
Q6EPP9	1.362	0.859	0.63069	-0.664997	0.000129833	Growth-regulating factor 10 (OsGRF10) (Transcription activator GRF10)
A2YIQ7	1.463	0.923	0.630895	-0.664527	0.000131149	Uncharacterized protein
B8B4V9	1.41	0.89	0.631206	-0.663818	0.000133162	4-alpha-glucanotransferase (EC 2.4.1.25) (Amylomaltase) (Disproportionating enzyme)
B8B3Y6	1.47	0.935	0.636054	-0.652778	0.000168463	Uncharacterized protein
Q69VG1	1.555	0.99	0.636656	-0.651414	0.000173386	Chitin-inducible gibberellin-responsive protein 1
B8B5W7	1.533	0.98	0.639269	-0.645504	0.000196317	Peroxidase (EC 1.11.1.7)
B8BDH4	1.335	0.858	0.642697	-0.63779	0.000230521	Phosphoglycolate phosphatase (EC 3.1.3.18)
Q0JH50	1.425	0.92	0.645614	-0.631256	0.000263762	Gibberellin 20 oxidase 2
A2Z9R0	1.359	0.879	0.646799	-0.62861	0.000278452	CAAD domain-containing protein
B8AC34	1.49	0.964	0.64698	-0.628207	0.000280756	Uncharacterized protein
B8AJ38	1.425	0.922	0.647018	-0.628123	0.000281239	Chlorophyll a-b binding protein, chloroplastic
A2ZLJ4	1.477	0.956	0.647258	-0.627587	0.000284334	Bet_v_1 domain-containing protein
A2YVR7	1.704	1.109	0.650822	-0.619666	0.000333948	Proteasome subunit alpha type-2 (EC 3.4.25.1) (20S proteasome alpha subunit B) (20S proteasome subunit alpha-2)
A2WRY9	1.478	0.962	0.65088	-0.619537	0.000334815	Uncharacterized protein
B8B5L2	1.367	0.89	0.651061	-0.619136	0.000337539	Uncharacterized protein
B8BLP1	0.611	0.4	0.654664	-0.611172	0.000396011	Uncharacterized protein
A2Y986	1.411	0.93	0.659107	-0.601415	0.000480444	Dirigent protein
A2WYI2	1.486	0.98	0.659489	-0.60058	0.000488393	Uncharacterized protein
A2YUJ1	1.534	1.014	0.661017	-0.597241	0.000521426	Uncharacterized protein
A2XC67	1.172	0.775	0.661263	-0.596704	0.000526922	Uncharacterized protein
B8ANF1	1.27	0.842	0.662992	-0.592936	0.000567054	Magnesium-chelatase subunit ChlH, chloroplastic (Mg-chelatase subunit H) (EC 6.6.1.1) (Mg-protoporphyrin IX chelatase subunit ChlH)
Q9AS97	1.503	1	0.665336	-0.587845	0.000637319	Gibberellin response modulator-like	Os01g0646300 P0038D11.11 P0707D10.38
A2Y2S7	1.493	0.994	0.665774	-0.586896	0.000819107	Uncharacterized protein
A2YQI1	0.896	0.602	0.671875	-0.573735	0.000854143	Uncharacterized protein
A2WYF4	1.388	0.934	0.672911	-0.571513	0.000854799	Stearoyl-[acyl-carrier-protein] 9-desaturase 2, chloroplastic (Stearoyl-ACP desaturase 2) (EC 1.14.19.2) (Acyl-[acyl-carrier-protein] desaturase 2) (SSI2 homolog) (OsSSI2)
A6N176	1.437	0.967	0.67293	-0.571472	0.000879967	Phenylalanine ammonia-lyase (Fragment)
B8BHK6	1.241	0.836	0.67365	-0.569928	0.000990896	Uncharacterized protein
B8AFN4	1.339	0.906	0.676624	-0.563573	0.00106886	p0413A11.12 protein
B8AYG8	1.291	0.876	0.678544	-0.559486	0.00126459	Transmembrane 9 superfamily member
B8AWJ0	1.255	0.857	0.682869	-0.55032	0.00144018	Uncharacterized protein
A2XU77	1.785	1.225	0.686275	-0.543142	0.00150839	Aldose 1-epimerase (EC 5.1.3.3) (Galactose mutarotase)
A2YME8	1.44	0.99	0.6875	-0.540568	0.0015153	Uncharacterized protein
A2YPX5	1.543	1.061	0.687622	-0.540313	0.00167127	Peroxidase (EC 1.11.1.7)
A2XLC2	1.117	0.771	0.690242	-0.534826	0.00169697	Uncharacterized protein
A2ZC27	1.348	0.931	0.690653	-0.533967	0.00177912	Dirigent protein
B8A8U0	1.227	0.849	0.691932	-0.531299	0.00217246	Uncharacterized protein
B8BJF8	1.474	1.028	0.697422	-0.519896	0.00220123	Uncharacterized protein
P0C496	1.221	0.852	0.697789	-0.519138	0.00224997	50S ribosomal protein L2, chloroplastic
B8B2E6	1.313	0.917	0.698401	-0.517873	0.00226759	Uncharacterized protein
Q6AWX8	1.231	0.86	0.698619	-0.517422	0.00227561	Growth-regulating factor 11 (OsGRF11) (Transcription activator GRF11)
A2Y4N6	1.248	0.872	0.698718	-0.517218	0.00266257	Nudix hydrolase domain-containing protein
B8BB29	1.516	1.066	0.703166	-0.508062	0.00267996	Uncharacterized protein
A2XK57	1.372	0.965	0.703353	-0.50768	0.0028795	Glutamyl-tRNA(Gln) amidotransferase subunit C, chloroplastic/mitochondrial (Glu-AdT subunit C) (EC 6.3.5.-)
A2ZLU3	1.402	0.989	0.705421	-0.503444	0.00310232	Uncharacterized protein
B8AJ67	1.344	0.951	0.707589	-0.499016	0.00337684	U2 snRNP auxiliary factor large subunit
A2Z5X3	1.428	1.014	0.710084	-0.493938	0.003594	Uncharacterized protein
B8BF58	1.399	0.996	0.711937	-0.490178	0.0038863	Uncharacterized protein
A2Z358	1.162	0.83	0.714286	-0.485427	0.00405468	Uncharacterized protein
A2WX82	1.445	1.034	0.715571	-0.482833	0.00412972	Uncharacterized protein
B8B5E5	1.085	0.777	0.716129	-0.481709	0.00443001	FGGY_C domain-containing protein
A2Z8U1	1.395	1.002	0.71828	-0.477383	0.00447763	Uncharacterized protein
Q01IH3	1.553	1.116	0.718609	-0.476721	0.00458108	Peroxisomal membrane protein 11-4 (OsPEX11-4) (Peroxin-11-4)
A2YD15	1.051	0.756	0.719315	-0.475305	0.00485667	Uncharacterized protein
D0TZL2	1.273	0.918	0.721131	-0.471666	0.00502187	Starch branching enzyme 4
B8AEB5	1.267	0.915	0.722178	-0.469573	0.00523511	ABC1 domain-containing protein
A2Z2F3	1.273	0.921	0.723488	-0.466959	0.00534379	Uncharacterized protein
B8AV76	1.363	0.987	0.724138	-0.465664	0.00542201	Fn3_like domain-containing protein
B8AKC6	1.496	1.084	0.724599	-0.464745	0.00549747	VPS9 domain-containing protein
B8AGU8	1.302	0.944	0.725038	-0.463871	0.00554257	Uncharacterized protein
B8BH29	0.921	0.668	0.725299	-0.463353	0.00555075	Uncharacterized protein
B8AIF7	1.085	0.787	0.725346	-0.46326	0.00558489	Uncharacterized protein
A2ZL80	1.155	0.838	0.725541	-0.462871	0.00559194	Uncharacterized protein
A2WUE0	1.075	0.78	0.725581	-0.462791	0.00589501	Uncharacterized protein
B8AGN1	1.353	0.984	0.727273	-0.459432	0.00605461	FAD-binding FR-type domain-containing protein
A2WTS1	1.372	0.999	0.728134	-0.457724	0.00615552	Uncharacterized protein
A2YGZ6	1.172	0.854	0.728669	-0.456665	0.00618568	Uncharacterized protein
B8APD0	1.228	0.895	0.728827	-0.456351	0.00621591	Uncharacterized protein
B8AEV1	1.38	1.006	0.728986	-0.456038	0.00631139	Uncharacterized protein
A6N1U4	1.013	0.741	0.731491	-0.451089	0.00671164	Fructose-bisphosphate aldolase cytoplasmic isozyme (Fragment)
B8APV3	1.164	0.852	0.731959	-0.450166	0.00680786	Uncharacterized protein
B8B007	1.199	0.878	0.732277	-0.449539	0.00687391	Uncharacterized protein
A2ZIS0	1.101	0.807	0.73297	-0.448174	0.00701967	Uncharacterized protein
A2WMT1	1.285	0.943	0.733852	-0.446439	0.00720891	Uncharacterized protein
A2WXQ7	1.097	0.806	0.734731	-0.444712	0.00740169	KH domain-containing protein
A2ZEU8	1.281	0.942	0.735363	-0.443472	0.00754294	Uncharacterized protein
A2YBW4	1.044	0.769	0.73659	-0.441066	0.00782365	Glycosyltransferase (EC 2.4.1.-)
B8A8N1	1.147	0.845	0.736704	-0.440842	0.00785026	Methyltransf_11 domain-containing protein
B8AC38	1.132	0.834	0.736749	-0.440755	0.00786067	Aldo-keto reductase
A2YBH1	1.264	0.934	0.738924	-0.436502	0.00838166	Acylphosphatase (EC 3.6.1.7)
B8AJK4	1.112	0.822	0.739209	-0.435946	0.00845191	Uncharacterized protein
J7EZC8	1.114	0.824	0.739677	-0.435033	0.00856855	NAD(P)H-quinone oxidoreductase subunit K, chloroplastic (EC 7.1.1.-) (NAD(P)H dehydrogenase subunit K) (NADH-plastoquinone oxidoreductase subunit K)
A2ZMS9	1.247	0.923	0.740176	-0.434059	0.00869448	RCK N-terminal domain-containing protein
B8B6R2	1.257	0.932	0.741448	-0.431583	0.00902192	Phytocyanin domain-containing protein
B8AL63	1.428	1.061	0.742997	-0.428571	0.00943468	Uncharacterized protein
A2XM21	1.398	1.04	0.74392	-0.426781	0.00968783	Uncharacterized protein
B8BH95	1.08	0.804	0.744444	-0.425764	0.00983424	Inosine triphosphate pyrophosphatase (ITPase) (Inosine triphosphatase) (EC 3.6.1.9) (Non-canonical purine NTP pyrophosphatase) (Non-standard purine NTP pyrophosphatase) (Nucleoside-triphosphate diphosphatase) (Nucleoside-triphosphate pyrophosphatase) (NTPase)
B8AGY7	1.394	1.039	0.745337	-0.424035	0.0100876	Uncharacterized protein
A2XF36	1.203	0.897	0.745636	-0.423457	0.0101736	ENTH domain-containing protein
A2Y708	1.314	0.98	0.745814	-0.423112	0.0102252	Cytokinin riboside 5'-monophosphate phosphoribohydrolase (EC 3.2.2.n1)
B8AX53	0.947	0.707	0.746568	-0.421654	0.0104458	Zinc-finger homeodomain protein 6
A2XM23	1.262	0.945	0.748811	-0.417326	0.0111255	Phytochrome C
A2YH94	1.307	0.981	0.750574	-0.413934	0.0116846	SOR_SNZ domain-containing protein
A2XUQ8	1.092	0.821	0.751832	-0.411519	0.0120975	Methyltransf_11 domain-containing protein
B8AP07	1.37	1.031	0.752555	-0.410132	0.0123403	Uroporphyrinogen_deCOase domain-containing protein
A2WZD9	1.309	0.986	0.753247	-0.408806	0.0125764	Peroxidase (EC 1.11.1.7)
A2WLD9	1.22	0.919	0.753279	-0.408744	0.0125874	Uncharacterized protein
B8ADG9	1.046	0.789	0.754302	-0.406786	0.0129435	Usp domain-containing protein
A2WKG1	1.167	0.881	0.754927	-0.405591	0.013165	Dipeptide epimerase (EC 5.1.1.-)
A2Z146	1.331	1.006	0.755823	-0.40388	0.0134877	Uncharacterized protein
B8AJ49	1.083	0.82	0.757156	-0.401337	0.0139801	Glutaredoxin-like protein
B8AAE3	0.993	0.753	0.758308	-0.399144	0.0144173	Uncharacterized protein
A2ZJA6	1.249	0.948	0.759007	-0.397815	0.0146879	ADK_lid domain-containing protein
P0C385	1.25	0.95	0.76	-0.395929	0.0150792	NAD(P)H-quinone oxidoreductase subunit I, chloroplastic (EC 7.1.1.-) (NAD(P)H dehydrogenase subunit I) (NDH subunit I) (NADH-plastoquinone oxidoreductase subunit I)
A6N0S4	1.159	0.881	0.760138	-0.395667	0.0151343	Retinal dehydrogenase 1, putative expressed (Fragment)
B8AB29	1.205	0.917	0.760996	-0.39404	0.0154803	Uncharacterized protein
B8B7K3	1.123	0.855	0.761354	-0.393362	0.0156264	Uncharacterized protein
A2WML4	1.266	0.964	0.761453	-0.393172	0.0156674	Uncharacterized protein
B8A6Y6	1.264	0.964	0.762658	-0.390891	0.0161689	Uncharacterized protein
A2XC68	1.201	0.917	0.76353	-0.389243	0.0165399	Uncharacterized protein
B8BP91	1.238	0.946	0.764136	-0.388099	0.0168014	Uncharacterized protein
J3RJY6	1.172	0.896	0.764505	-0.387402	0.0169627	NAD(P)H-quinone oxidoreductase subunit 4L, chloroplastic (EC 7.1.1.-) (NAD(P)H dehydrogenase subunit 4L) (NADH-plastoquinone oxidoreductase subunit 4L)
B8ALU8	1.289	0.987	0.76571	-0.38513	0.0174971	Uncharacterized protein
B8ASN8	1.153	0.883	0.765828	-0.384907	0.0175504	Uncharacterized protein
A2YHC5	1.143	0.876	0.766404	-0.383823	0.0178113	Uncharacterized protein
B8AG31	1.213	0.93	0.766694	-0.383277	0.0179438	Ubiquitin carboxyl-terminal hydrolase (EC 3.4.19.12)
B8BBB2	1.222	0.937	0.766776	-0.383123	0.0179812	Uncharacterized protein
A2Z9V6	1.387	1.064	0.767123	-0.38247	0.0181414	Uncharacterized protein
P0CD20	1.148	0.881	0.767422	-0.381909	0.0182797	NAD(P)H-quinone oxidoreductase subunit 2 A, chloroplastic (EC 7.1.1.-) (NAD(P)H dehydrogenase, subunit 2 A) (NADH-plastoquinone oxidoreductase subunit 2 A)
A2XVY3	1.322	1.015	0.767776	-0.381242	0.0184452	Elongation factor G, chloroplastic (cEF-G)
B8AJS5	1.143	0.878	0.768154	-0.380533	0.018623	Uncharacterized protein
A2XVK1	1.182	0.909	0.769036	-0.378878	0.019043	Phenylalanine ammonia-lyase (EC 4.3.1.24)
A0A173CU73	1.191	0.916	0.769102	-0.378754	0.0190748	NAD(P)H-quinone oxidoreductase subunit 1, chloroplastic (EC 7.1.1.-) (NAD(P)H dehydrogenase subunit 1) (NDH subunit 1) (NADH-plastoquinone oxidoreductase subunit 1)
P0C379	1.298	1	0.770416	-0.37629	0.0197159	Translation initiation factor IF-1, chloroplastic
B8AM86	1.305	1.006	0.770881	-0.37542	0.0199469	RRM domain-containing protein
B8BJF6	1.25	0.964	0.7712	-0.374823	0.0201064	Transmembrane 9 superfamily member
A2WP46	1.189	0.917	0.771236	-0.374755	0.0201246	Hydrolase_4 domain-containing protein
B8B887	1.142	0.881	0.771454	-0.374349	0.020234	Uncharacterized protein
A2WUL8	1.2	0.926	0.771667	-0.37395	0.0203418	40S ribosomal protein S24
B8ABY1	1.157	0.893	0.771824	-0.373657	0.0204214	Uroporphyrinogen decarboxylase (EC 4.1.1.37)
Q84XG9	1.309	1.011	0.772345	-0.372682	0.0206879	IAA-amino acid hydrolase ILR1-like 1 (EC 3.5.1.-)
A2XZY2	1.464	1.132	0.773224	-0.371042	0.0211431	Uncharacterized protein
A6N1T3	1.224	0.948	0.77451	-0.368645	0.0218234	Plasma membrane atpase 1 (Fragment)
B8AIT2	1.287	0.997	0.77467	-0.368347	0.0219092	Uncharacterized protein
B8ARK6	1.141	0.885	0.775635	-0.366549	0.022433	Alpha-carbonic anhydrase domain-containing protein
B8BLA2	1.195	0.928	0.776569	-0.364814	0.0229488	Uncharacterized protein
A2XIT5	1.27	0.987	0.777165	-0.363707	0.0232832	60S ribosomal protein L13
B8AKV0	1.127	0.876	0.777285	-0.363485	0.0233506	Uncharacterized protein
A2XHP9	1.182	0.919	0.777496	-0.363093	0.0234701	Jacalin-type lectin domain-containing protein
A2XBF5	1.262	0.982	0.77813	-0.361917	0.0238321	Uncharacterized protein
B8AMU6	1.163	0.905	0.77816	-0.361861	0.0238493	Uncharacterized protein
O04272	1.24	0.965	0.778226	-0.361739	0.0238872	Chitinase (Fragment)
A2Z9L9	1.174	0.915	0.779387	-0.359589	0.0245626	Uncharacterized protein
B8BEV5	1.442	1.124	0.779473	-0.359429	0.0246133	MFS domain-containing protein
B8AS93	1.179	0.92	0.780322	-0.357858	0.0251177	Uncharacterized protein
A2YAP9	1.114	0.87	0.780969	-0.356662	0.0255074	Phytocyanin domain-containing protein
A2XM53	1.19	0.93	0.781513	-0.355659	0.025838	Uncharacterized protein
B8BF17	1.113	0.87	0.781671	-0.355366	0.0259352	Uncharacterized protein
B8ACJ6	1.134	0.887	0.782187	-0.354415	0.0262533	Rubrerythrin domain-containing protein
A2XNF0	1.218	0.953	0.78243	-0.353966	0.0264044	Chalcone--flavonone isomerase (Chalcone isomerase) (EC 5.5.1.6)
A2ZCM3	1.6	1.253	0.783125	-0.352685	0.0268396	Dirigent protein
A2ZEW3	1.195	0.936	0.783264	-0.35243	0.0269271	Uncharacterized protein
A2X8Q3	1.331	1.044	0.784373	-0.350389	0.0276351	Soluble inorganic pyrophosphatase (EC 3.6.1.1) (Pyrophosphate phospho-hydrolase) (PPase)
A2YQD9	1.012	0.794	0.784585	-0.349998	0.0277723	Ferredoxin-1, chloroplastic (Anti-disease protein 1) (Ferredoxin I)
B8AQ17	1.499	1.178	0.785857	-0.347661	0.0286056	Protein phosphatase (EC 3.1.3.16)
A2ZL81	1.061	0.834	0.786051	-0.347305	0.0287341	Acyl carrier protein
A2XD35	1.15	0.904	0.786087	-0.347239	0.0287581	Adenylosuccinate synthetase, chloroplastic (AMPSase) (AdSS) (EC 6.3.4.4) (IMP--aspartate ligase)
A2YVI5	1.156	0.91	0.787197	-0.345203	0.029504	Malate dehydrogenase (EC 1.1.1.37)
J7F212	1.487	1.171	0.787492	-0.344664	0.0297043	NAD(P)H-quinone oxidoreductase subunit J, chloroplastic (EC 7.1.1.-) (NAD(P)H dehydrogenase, subunit J) (NADH-plastoquinone oxidoreductase subunit J)
A2YLQ7	1.069	0.843	0.788587	-0.342657	0.0304591	Uncharacterized protein
A2XHP8	1.159	0.914	0.788611	-0.342614	0.0304754	Jacalin-type lectin domain-containing protein
B8AUE7	1.146	0.904	0.788831	-0.342212	0.0306287	Uncharacterized protein
B8BG66	1.125	0.888	0.789333	-0.341293	0.0309813	Uncharacterized protein
B8BNS9	1.259	0.994	0.789515	-0.340961	0.0311099	Uncharacterized protein
A2YSI3	1.056	0.834	0.789773	-0.340491	0.0312921	FabA domain-containing protein
A2WLD1	1.021	0.807	0.790402	-0.339342	0.0317412	t-SNARE coiled-coil homology domain-containing protein
B8B928	1.252	0.99	0.790735	-0.338734	0.0319811	Uncharacterized protein
B8AKX6	1.243	0.983	0.790829	-0.338563	0.0320489	Peroxisomal (S)-2-hydroxy-acid oxidase GLO1 (EC 1.1.3.15) (Glycolate oxidase 1) (GOX 1) (OsGLO1) (Short chain alpha-hydroxy acid oxidase GLO1)
A2XR63	1.169	0.926	0.79213	-0.336191	0.033001	TRANSKETOLASE_1 domain-containing protein
A2YU61	1.184	0.938	0.79223	-0.336009	0.0330748	Rubredoxin-like domain-containing protein
A2YR83	1.162	0.921	0.792599	-0.335337	0.0333493	Uncharacterized protein
J7F158	1.107	0.878	0.793135	-0.334362	0.0337506	Cytochrome b6-f complex subunit 4 (17 kDa polypeptide)
A2YNM6	1.152	0.914	0.793403	-0.333875	0.0339529	Ribosomal_L18e/L15P domain-containing protein
B8AY17	1.405	1.115	0.793594	-0.333526	0.0340979	DLH domain-containing protein
B8BA35	1.155	0.917	0.793939	-0.332899	0.0343605	Uncharacterized protein
B8ANJ0	1.107	0.879	0.794038	-0.33272	0.0344357	Uncharacterized protein
J7F133	1.047	0.833	0.795606	-0.329873	0.0356507	ATP synthase subunit b, chloroplastic (ATP synthase F(0) sector subunit b) (ATPase subunit I)
Q8LNJ6	1.256	1	0.796178	-0.328836	0.0361449	Putative gibberellin oxidase	OSJNBb0028C01.33
A6MZU9	1.168	0.93	0.796233	-0.328738	0.0374487	Adenosine kinase 2 (Fragment)
B8AF39	1.212	0.967	0.797855	-0.325802	0.0382087	Uncharacterized protein
B8APK5	1.312	1.048	0.79878	-0.324129	0.0383185	Ferredoxin
A2WYE1	1.288	1.029	0.798913	-0.32389	0.0392277	Small ubiquitin-related modifier (SUMO)
A2Z2G9	1.15	0.92	0.8	-0.321928	0.0398514	Lactamase_B domain-containing protein
A2YA46	1.089	0.872	0.800735	-0.320604	0.0398887	Glycosyltransferase (EC 2.4.1.-)
Q6AWY7	1.285	1.029	0.800778	-0.320525	0.039969	Growth-regulating factor 2 (OsGRF2) (Transcription activator GRF2)
Q25A68	1.376	1.102	0.800872	-0.320356	0.0399884	Glutamyl-tRNA(Gln) amidotransferase subunit A, chloroplastic/mitochondrial (Glu-AdT subunit A) (EC 6.3.5.7)
A2YGX1	1.341	1.074	0.800895	-0.320315	0.0402413	Nudix hydrolase domain-containing protein
B8B1T9	1.177	0.943	0.801189	-0.319785	0.0404955	Uncharacterized protein
B8BDK0	1.078	0.864	0.801484	-0.319254	0.0413347	Inositol-tetrakisphosphate 1-kinase 6 (EC 2.7.1.134) (Inositol 1,3,4-trisphosphate 5/6-kinase 6) (Inositol-triphosphate 5/6-kinase 6) (Ins(1,3,4)P(3) 5/6-kinase 6) (OsITP5/6K-6) (OsITPK6) (EC 2.7.1.159)
A2WS12	1.144	0.918	0.802448	-0.317521	0.0413956	Uncharacterized protein
A2WWH6	1.033	0.829	0.802517	-0.317396	0.0414682	Uncharacterized protein
A2Z3G7	1.231	0.988	0.8026	-0.317248	0.0416795	Uncharacterized protein
A2YP90	1.573	1.263	0.802924	-0.316664	0.0417548	Uncharacterized protein
B8BP25	1.297	1.042	0.803392	-0.315823	0.0421704	Uncharacterized protein
A2Y0P2	1.518	1.222	0.805007	-0.312928	0.0436274	Uncharacterized protein
B8B8C4	1.119	0.901	0.805183	-0.312611	0.0437891	Peptidase_S9 domain-containing protein
A2Y4M3	1.162	0.936	0.805508	-0.31203	0.0440873	Abhydrolase_3 domain-containing protein
B8AKE4	1.257	1.013	0.805887	-0.31135	0.0444378	Uncharacterized protein
A2YH71	1.237	0.997	0.805982	-0.31118	0.0445261	Uncharacterized protein
B8A9U7	1.285	1.037	0.807004	-0.309352	0.0454819	GP-PDE domain-containing protein
A2XY28	1.258	1.016	0.807631	-0.308232	0.0460763	Uncharacterized protein
B8AWV4	1.231	0.995	0.808286	-0.307062	0.0467029	Ketol-acid reductoisomerase (EC 1.1.1.86) (Acetohydroxy-acid reductoisomerase) (Alpha-keto-beta-hydroxylacyl reductoisomerase)
B8A8S1	1.009	0.816	0.808722	-0.306285	0.0471231	Thiamine pyrophosphokinase (EC 2.7.6.2)
B8A8X4	1.104	0.893	0.808877	-0.306008	0.0472737	Uncharacterized protein
A2ZAA7	1.194	0.966	0.809045	-0.305708	0.0474373	Nucleoside diphosphate kinase (EC 2.7.4.6)
A2XME9	1.244	1.007	0.809486	-0.304923	0.0478671	Malate dehydrogenase (EC 1.1.1.37)
B8AN85	1.188	0.962	0.809764	-0.304426	0.0481407	Uncharacterized protein
B8AD05	1.083	0.877	0.809788	-0.304384	0.0481637	BOWMAN_BIRK domain-containing protein
A2WM48	1.115	0.903	0.809865	-0.304246	0.0482403	Uncharacterized protein
A2YLT1	1.222	0.99	0.810147	-0.303744	0.0485185	Uncharacterized protein
A2WLD5	1.081	0.876	0.810361	-0.303364	0.0487301	Glycosyltransferase (EC 2.4.1.-)
B8AEZ8	1.109	0.899	0.81064	-0.302866	0.049008	Phospholipid scramblase
A2XYH1	1.229	0.997	0.811229	-0.30182	0.049597	Glucose-6-phosphate 1-epimerase (EC 5.1.3.15)
A2Y992	1.055	0.856	0.811374	-0.30156	0.0497437	Dirigent protein
B8AAN6	1.086	0.882	0.812155	-0.300174	0.0505346	Lipase_GDSL domain-containing protein
B8B3G3	1.086	0.882	0.812155	-0.300174	0.0505346	Uncharacterized protein
B8AY28	1.156	0.939	0.812284	-0.299944	0.0506663	Endo/exonuclease/phosphatase domain-containing protein
B8AWQ0	0.901	0.732	0.812431	-0.299683	0.0508165	TMF_TATA_bd domain-containing protein
B8BAT0	1.19	0.967	0.812605	-0.299374	0.0509952	Uncharacterized protein
A2XC22	1.03	0.837	0.812621	-0.299345	0.050012	Uncharacterized protein
A2Z950	1.297	1.054	0.812645	-0.299304	0.0500358	AAI domain-containing protein
B8BIM0	1.26	1.024	0.812698	-0.299208	0.0500911	ATPase_AAA_core domain-containing protein
B8B2X2	1.18	0.959	0.812712	-0.299184	0.0501049	PSII_BNR domain-containing protein
A2YNK2	1.277	1.038	0.812843	-0.298952	0.0502394	Uncharacterized protein
B8ACJ0	1.118	0.909	0.813059	-0.298568	0.0504627	Pyruvate kinase (EC 2.7.1.40)
A2YQK7	1.252	1.018	0.813099	-0.298497	0.051504	Uncharacterized protein
A6N0B2	0.964	0.784	0.813278	-0.298179	0.0516893	Mitochondrial formate dehydrogenase 1 (Fragment)
Q10QK3	1.229	1	0.81367	-0.297485	0.0513714	Chitin-inducible gibberellin-responsive protein 2, putative, expressed (Os03g0193000 protein) (cDNA clone:J033041E22, full insert sequence)
B8AJE7	1.134	0.923	0.813933	-0.297018	0.0515491	PEROXIDASE_4 domain-containing protein
A2Z6C5	1.092	0.889	0.814103	-0.296718	0.0515709	Putative UPF0496 protein 5
A2XG88	1.232	1.003	0.814123	-0.296681	0.0517286	Uncharacterized protein
A2YCP9	1.163	0.947	0.814273	-0.296415	0.0517526	Serine hydroxymethyltransferase (EC 2.1.2.1)
A2YZ50	1.357	1.105	0.814296	-0.296374	0.0518554	SnoaL-like domain-containing protein
A2YWN1	1.056	0.86	0.814394	-0.296201	0.0510463	Uncharacterized protein
A2YVH0	1.235	1.006	0.814575	-0.295881	0.0516989	NADH-u_ox-rdase domain-containing protein
B8AEH9	1.185	0.966	0.81519	-0.294792	0.0519773	Protein kinase domain-containing protein
B8B1K5	1.398	1.14	0.815451	-0.294331	0.0516251	FKS1_dom1 domain-containing protein
A2Y8X8	1.196	0.976	0.816054	-0.293264	0.0518986	Transket_pyr domain-containing protein
A2WJQ7	1.018	0.831	0.816306	-0.292817	0.0519014	NmrA domain-containing protein
A2YXZ0	1.165	0.951	0.816309	-0.292813	0.0511342	NmrA domain-containing protein
B8B3P0	1.225	1	0.816327	-0.292782	0.0511492	Uncharacterized protein
B8AZL7	0.932	0.761	0.816524	-0.292434	0.051227	Uncharacterized protein
A2X2T9	1.161	0.948	0.816537	-0.292409	0.0511225	PEROXIDASE_4 domain-containing protein
A2YWB7	1.156	0.944	0.816609	-0.292283	0.0523806	Epimerase domain-containing protein
B8BPB7	1.205	0.985	0.817427	-0.290838	0.0524061	Epimerase domain-containing protein
A2XUY0	1.223	1	0.817661	-0.290424	0.0524498	RRF domain-containing protein
A2XEM0	1.097	0.897	0.817685	-0.290384	0.052871	Abhydrolase_3 domain-containing protein
A2YRL5	0.993	0.812	0.817724	-0.290314	0.0521173	Uncharacterized protein
A2XEX2	1.171	0.958	0.818104	-0.289644	0.0520506	Fructose-1,6-bisphosphatase, chloroplastic (FBPase) (EC 3.1.3.11) (D-fructose-1,6-bisphosphate 1-phosphohydrolase)
A2WK17	1.266	1.036	0.818325	-0.289253	0.0525005	Uncharacterized protein
A2Z445	1.211	0.992	0.819158	-0.287787	0.052736	Uncharacterized protein
A2XY00	1.125	0.922	0.819556	-0.287086	0.0528106	Uncharacterized protein
A2ZDY5	1.265	1.037	0.819763	-0.286721	0.0523318	Serine hydroxymethyltransferase (EC 2.1.2.1)
B8B7R2	1.049	0.86	0.819828	-0.286606	0.0525936	Uncharacterized protein
B8BGS7	1.092	0.896	0.820513	-0.285402	0.0527484	Uncharacterized protein
A2WLJ3	1.143	0.938	0.820647	-0.285166	0.0529666	Fe2OG dioxygenase domain-containing protein
J7EYN3	1.267	1.04	0.820837	-0.284833	0.052093	ATP synthase subunit beta, chloroplastic (EC 7.1.2.2) (ATP synthase F1 sector subunit beta) (F-ATPase subunit beta)
A2YL57	1.184	0.972	0.820946	-0.284641	0.052503	Abhydrolase_3 domain-containing protein
B8A7T9	1.108	0.91	0.8213	-0.284019	0.0527268	Trigger_N domain-containing protein
A2WMW6	1.126	0.925	0.821492	-0.283682	0.0538308	Uncharacterized protein
A2XRR4	0.936	0.769	0.821581	-0.283525	0.0538386	Uncharacterized protein
B8A8R7	1.121	0.921	0.821588	-0.283513	0.0531374	Uncharacterized protein
A2Y886	1.291	1.061	0.821844	-0.283064	0.0539123	Plastocyanin, chloroplastic
B8AP37	1.031	0.848	0.822502	-0.281908	0.0539714	RRM domain-containing protein
B8B4V5	1.144	0.941	0.822552	-0.28182	0.0534624	J domain-containing protein
A2ZHF9	1.045	0.86	0.822967	-0.281094	0.0533769	Chalcone-flavonone isomerase family protein
A0A1V1GZV2	1.163	0.958	0.823732	-0.279754	0.0535117	Putative esterase
Q339D4	1.213	1	0.824402	-0.27858	0.0538174	Chitin-inducible gibberellin-responsive protein 2, putative, expressed
A6N0K7	1.289	1.063	0.82467	-0.278111	0.0531013	60S ribosomal protein l44
P0C511	1.268	1.046	0.824921	-0.277672	0.0531437	Ribulose bisphosphate carboxylase large chain (RuBisCO large subunit) (EC 4.1.1.39)
P0C336	1.304	1.076	0.825153	-0.277266	0.0533394	NAD(P)H-quinone oxidoreductase subunit H, chloroplastic (EC 7.1.1.-) (NAD(P)H dehydrogenase subunit H) (NADH-plastoquinone oxidoreductase 49 kDa subunit) (NADH-plastoquinone oxidoreductase subunit H)
A2WPX1	1.064	0.878	0.825188	-0.277205	0.0533571	Uncharacterized protein
A2ZB95	1.231	1.017	0.826158	-0.275511	0.0533704	Calcium-transporting ATPase (EC 7.2.2.10)
A2XPN8	1.024	0.846	0.826172	-0.275486	0.0534512	Uncharacterized protein
B8ANM1	0.909	0.751	0.826183	-0.275467	0.0534601	Pyruvate dehydrogenase E1 component subunit beta (EC 1.2.4.1)
C6L7X5	1.082	0.894	0.826248	-0.275354	0.0534897	Ethylene response factor
A2XN77	1.036	0.856	0.826255	-0.275341	0.0535628	Protein phosphatase (EC 3.1.3.16)
A2YKK8	1.134	0.937	0.826279	-0.2753	0.0535728	Uncharacterized protein
B8ANG7	1.215	1.004	0.826337	-0.275197	0.0535145	Alpha-L-AF_C domain-containing protein
B8AM24	1.245	1.029	0.826506	-0.274903	0.0543654	Aminotran_1_2 domain-containing protein
A2WQ28	1.153	0.953	0.826539	-0.274844	0.0544213	Uncharacterized protein
B8B7C5	1.234	1.02	0.82658	-0.274773	0.0544741	Peroxisomal (S)-2-hydroxy-acid oxidase GLO5 (EC 1.1.3.15) (Glycolate oxidase 5) (GOX 5) (OsGLO5) (Short chain alpha-hydroxy acid oxidase GLO5)
A2Y9F9	1.226	1.015	0.827896	-0.272479	0.0544308	ATP-dependent 6-phosphofructokinase (ATP-PFK) (Phosphofructokinase) (EC 2.7.1.11) (Phosphohexokinase)
Q5MQ85	1.081	0.895	0.827937	-0.272407	0.0543372	Ent-copalyl diphosphate synthase 2 (Ent-CDP synthase 2) (OsCPS2) (OsCPS2ent) (EC 5.5.1.13) (Ent-kaurene synthase A) (OsCyc2)
A2XA10	1.123	0.93	0.828139	-0.272055	0.0541611	Uncharacterized protein
B8AW41	1.193	0.989	0.829003	-0.270552	0.0541249	NAD(P)-bd_dom domain-containing protein
B8AQU8	1.323	1.097	0.829176	-0.27025	0.0542257	MFS domain-containing protein
Q9FRG8	1.29	1.07	0.829457	-0.26976	0.0543785	Growth-regulating factor 9 (OsGRF9) (Transcription activator GRF9)
A2Y8L7	1.097	0.91	0.829535	-0.269625	0.0544901	Peptidase A1 domain-containing protein
B8AXS2	1.11	0.921	0.82973	-0.269287	0.0541497	Uncharacterized protein
A2XC62	1.069	0.887	0.829747	-0.269256	0.0542061	Uncharacterized protein
A2Y043	1.129	0.937	0.829938	-0.268925	0.0543085	Peroxidase (EC 1.11.1.7)
B8BDI8	1.149	0.954	0.830287	-0.268318	0.0569358	Proteasome subunit beta (EC 3.4.25.1)
A2WXB4	1.268	1.053	0.830442	-0.268049	0.0570264	Uncharacterized protein
A2Y8W9	1.121	0.931	0.830508	-0.267933	0.0630748	Mg-por_mtran_C domain-containing protein
A2XR29	1.269	1.054	0.830575	-0.267817	0.06644	H15 domain-containing protein
Q9LKM2	1.057	0.878	0.830653	-0.267683	0.07362	Phospholipase D (EC 3.1.4.4)
B8B9L3	1.17	0.972	0.830769	-0.26748	0.0737191	Uncharacterized protein
A2XMV1	1.176	0.977	0.830782	-0.267458	0.0737582	Glutamate dehydrogenase 1, mitochondrial (OsGDH1) (EC 1.4.1.3)
B8A7X3	1.123	0.933	0.83081	-0.267409	0.0738452	TPR_REGION domain-containing protein
B8B4P8	0.958	0.796	0.830898	-0.267257	0.0740035	Epimerase domain-containing protein
B8ARH5	1.143	0.95	0.831146	-0.266826	0.0748568	Abhydrolase_2 domain-containing protein
B8AWH3	1.108	0.921	0.831227	-0.266685	0.0750835	PALP domain-containing protein
B8AVV2	1.227	1.02	0.831296	-0.266566	0.0752518	Uncharacterized protein
A2X0M4	0.931	0.774	0.831364	-0.266448	0.0752783	Uncharacterized protein
B8AID5	1.121	0.932	0.831401	-0.266384	0.0754544	Uncharacterized protein
B8B162	1.206	1.003	0.831675	-0.265908	0.075463	HIT domain-containing protein
A2ZM42	1.094	0.91	0.83181	-0.265674	0.0756743	Uncharacterized protein
B8AQ42	1.035	0.861	0.831884	-0.265546	0.0756743	CRT-like domain-containing protein
B8AXA9	1.291	1.074	0.831913	-0.265495	0.0762714	Uncharacterized protein
B8ASX3	1.107	0.921	0.831978	-0.265382	0.0767201	Uncharacterized protein
A2XVT3	1.078	0.897	0.832096	-0.265177	0.0768944	Thioredoxin domain-containing protein
B8B1F4	1.106	0.921	0.832731	-0.264078	0.0770092	Uncharacterized protein
B8AIH6	1.149	0.957	0.832898	-0.263788	0.0770752	Uncharacterized protein
A2WVD6	1.072	0.893	0.833022	-0.263573	0.0773012	Chorismate mutase (EC 5.4.99.5)
B8A815	1.144	0.953	0.833042	-0.263539	0.0773513	Uncharacterized protein
A2WLZ0	1.031	0.859	0.833172	-0.263314	0.0774112	Uncharacterized protein
A2XD07	1.073	0.894	0.833178	-0.263303	0.0774235	bPH_2 domain-containing protein
B8ALH3	1.122	0.935	0.833333	-0.263034	0.0777629	PsbP domain-containing protein
B8ARV5	1.08	0.9	0.833333	-0.263034	0.0776342	Phosphomannomutase (EC 5.4.2.8)
B8AU81	1.143	0.953	0.833771	-0.262277	0.0777875	Uncharacterized protein
B8AG23	1.308	1.091	0.834098	-0.261711	0.077986	MSP domain-containing protein
A0A173CU45	1.122	0.936	0.834225	-0.261492	0.0780936	NAD(P)H-quinone oxidoreductase subunit 5, chloroplastic (EC 7.1.1.-) (NADH-plastoquinone oxidoreductase subunit 5)
B8AER2	1.026	0.856	0.834308	-0.261348	0.0781823	Rhodanese domain-containing protein
A2WUT5	1.141	0.952	0.834356	-0.261265	0.0786927	Glycosyltransferase (EC 2.4.1.-)
J3RQ61	1.124	0.938	0.83452	-0.260982	0.0787089	NAD(P)H-quinone oxidoreductase chain 4, chloroplastic (EC 7.1.1.-) (NAD(P)H dehydrogenase, chain 4) (NADH-plastoquinone oxidoreductase chain 4)
A2X9N1	1.227	1.024	0.834556	-0.26092	0.0794136	Uncharacterized protein
A0A2H4C477	1.185	0.989	0.834599	-0.260845	0.0795599	Superoxide dismutase [Cu-Zn] (EC 1.15.1.1)
A2YUN0	1.046	0.873	0.834608	-0.260829	0.0798536	Bet_v_1 domain-containing protein
B8AY46	1.168	0.975	0.83476	-0.260566	0.0800095	Pyridoxal phosphate homeostasis protein (PLP homeostasis protein)
B8BCZ9	0.987	0.824	0.834853	-0.260406	0.0800883	Protein kinase domain-containing protein
B8ARU1	1.084	0.905	0.834871	-0.260375	0.0801695	Uncharacterized protein
A2Y3W4	1.091	0.911	0.835014	-0.260128	0.0802405	40S ribosomal protein S4
B8AX00	1.043	0.871	0.835091	-0.259995	0.0804821	Uncharacterized protein
A2WLX8	1.098	0.917	0.835155	-0.259884	0.0812713	Uncharacterized protein
A2XNW6	1.143	0.955	0.835521	-0.259253	0.0812724	Amino_oxidase domain-containing protein
A2WZV2	1.137	0.95	0.835532	-0.259233	0.0813214	Uncharacterized protein
B8B4R0	1.049	0.877	0.836034	-0.258366	0.0821604	CMP/dCMP-type deaminase domain-containing protein
B8AUI3	1.129	0.944	0.836138	-0.258187	0.0824006	Peroxisomal (S)-2-hydroxy-acid oxidase GLO3 (EC 1.1.3.15) (Glycolate oxidase 3) (GOX 3) (OsGLO3) (Short chain alpha-hydroxy acid oxidase GLO3)
B8B9T3	1.051	0.879	0.836346	-0.257828	0.0829592	Uncharacterized protein
A2WZB6	1.174	0.982	0.836457	-0.257637	0.0834512	Uncharacterized protein
B8B6K1	1.101	0.921	0.836512	-0.257541	0.0836193	Dirigent protein
A2YNQ5	1.236	1.034	0.83657	-0.257443	0.0839572	Dirigent protein
B8AL37	1.065	0.891	0.83662	-0.257356	0.083979	Protein DETOXIFICATION (Multidrug and toxic compound extrusion protein)
A2YMM8	1.109	0.928	0.83679	-0.257063	0.0841055	Uncharacterized protein
B8BNY0	1.039	0.87	0.837344	-0.256108	0.0843735	Uncharacterized protein
B8AW08	1.205	1.009	0.837344	-0.256107	0.0844315	Uncharacterized protein
P0C493	1.236	1.035	0.837379	-0.256048	0.0849731	30S ribosomal protein S8, chloroplastic
A2WSL7	1.08	0.905	0.837963	-0.255042	0.0852376	Uncharacterized protein
A2XD19	1.112	0.932	0.838129	-0.254755	0.0852426	Uncharacterized protein
B8B852	0.997	0.836	0.838516	-0.254091	0.0865722	Uncharacterized protein
B8ANU6	1.117	0.937	0.838854	-0.253508	0.0868578	Uncharacterized protein
P0C474	1.242	1.042	0.838969	-0.25331	0.0869988	30S ribosomal protein S16, chloroplastic
B8ACF4	1.051	0.882	0.839201	-0.252912	0.08724	Josephin domain-containing protein
B8BC79	1.02	0.856	0.839216	-0.252886	0.0881352	Glucose-6-phosphate 1-epimerase (EC 5.1.3.15)
B8A8A8	1.089	0.914	0.839302	-0.252738	0.0884948	Peroxidase (EC 1.11.1.7)
B8ACX9	1.165	0.978	0.839485	-0.252424	0.0885739	RanBP2-type domain-containing protein
B8AC69	1.346	1.13	0.839525	-0.252356	0.0886903	Uncharacterized protein
B8B0B0	1.118	0.939	0.839893	-0.251723	0.0887271	Glucose-6-phosphate isomerase (EC 5.3.1.9)
A2YQB9	1.113	0.935	0.840072	-0.251415	0.0892639	N-acetyltransferase domain-containing protein
B8AAJ2	1.063	0.893	0.840075	-0.25141	0.0892667	Lipase_GDSL domain-containing protein
B8B8Z9	1.113	0.936	0.84097	-0.249873	0.0896246	Uncharacterized protein
B8B7S3	1.171	0.985	0.841161	-0.249545	0.0898489	Uncharacterized protein
B8BHJ1	1.115	0.938	0.841256	-0.249384	0.0904442	RNase H domain-containing protein
A2ZAT4	1.299	1.093	0.841416	-0.249108	0.0904538	Non-specific lipid-transfer protein
B8BA11	1.114	0.938	0.842011	-0.248089	0.090507	Uncharacterized protein
B8BPM6	1.103	0.929	0.842248	-0.247682	0.090866	Uncharacterized protein
A2XPT6	1.078	0.908	0.842301	-0.247593	0.0908769	Pyruvate dehydrogenase E1 component subunit alpha (EC 1.2.4.1)
A2XIZ1	1.161	0.978	0.842377	-0.247462	0.0915623	Uncharacterized protein
B8BM92	1.066	0.898	0.842402	-0.24742	0.0916833	Peroxidase (EC 1.11.1.7)
B8BFW2	0.973	0.82	0.842754	-0.246816	0.0920517	AB hydrolase-1 domain-containing protein
A2Z899	1.132	0.954	0.842756	-0.246813	0.0924622	Flavokinase domain-containing protein
B8BLH5	1.07	0.902	0.842991	-0.246411	0.092661	U2 snRNP auxiliary factor large subunit
P0C2Y6	1.224	1.032	0.843137	-0.246161	0.093084	ATP synthase subunit a, chloroplastic (ATP synthase F0 sector subunit a) (F-ATPase subunit IV)
Q0P166	1.112	0.938	0.843525	-0.245497	0.0933992	Uncharacterized protein
B8A6V9	1.144	0.965	0.843531	-0.245486	0.0939296	Uncharacterized protein
B8B1V3	1.189	1.003	0.843566	-0.245427	0.0945479	KOW domain-containing protein
A2XXI5	1.274	1.075	0.843799	-0.245029	0.0945479	Uncharacterized protein
A2WMZ8	1.114	0.94	0.843806	-0.245017	0.0948604	t-SNARE coiled-coil homology domain-containing protein
J3R7S9	1.252	1.057	0.844249	-0.244259	0.0948807	ATP synthase subunit alpha, chloroplastic (EC 7.1.2.2) (ATP synthase F1 sector subunit alpha) (F-ATPase subunit alpha)
B8AJX1	1.137	0.96	0.844327	-0.244126	0.0948888	Uncharacterized protein
B8BCC6	1.113	0.94	0.844564	-0.243721	0.0951374	PsbP domain-containing protein
B8AU11	1.16	0.98	0.844828	-0.243271	0.0951942	PsbP domain-containing protein
A2XL22	1.219	1.03	0.844955	-0.243054	0.0952597	Lipoxygenase (EC 1.13.11.-)
B8B0Z3	0.911	0.77	0.845225	-0.242593	0.0952858	Uncharacterized protein
A2XX29	1.268	1.072	0.845426	-0.24225	0.0953242	Phosphoribulokinase (EC 2.7.1.19)
B8BIC2	1.18	0.998	0.845763	-0.241675	0.0955459	Uncharacterized protein
A2XIK9	1.105	0.935	0.846154	-0.241008	0.096293	Magnesium-chelatase subunit ChlI, chloroplastic (Mg-chelatase subunit I) (EC 6.6.1.1) (Mg-protoporphyrin IX chelatase subunit ChlI) (Protein CHLORINA 9)
A2Z556	0.936	0.792	0.846154	-0.241008	0.0958862	Aldose 1-epimerase (EC 5.1.3.3) (Galactose mutarotase)
A2WL86	0.781	0.661	0.846351	-0.240672	0.0963918	Uncharacterized protein
B8BG13	1.1	0.931	0.846364	-0.24065	0.0965757	Uncharacterized protein
B8AC98	1.074	0.909	0.846369	-0.240642	0.0974543	E2_bind domain-containing protein
B8AG73	1.036	0.877	0.846525	-0.240375	0.0976479	Uncharacterized protein
A2XMQ3	0.945	0.8	0.846561	-0.240314	0.0979295	Uncharacterized protein
B8AUM3	1.03	0.872	0.846602	-0.240244	0.0980941	Glyco_transf_28 domain-containing protein
A2Z4H6	0.828	0.701	0.846618	-0.240216	0.0982059	Aldo_ket_red domain-containing protein
B8B5K7	1.102	0.933	0.846642	-0.240175	0.0982893	Uncharacterized protein
A2ZEW5	1.103	0.934	0.846782	-0.239938	0.0982893	Rubredoxin-like domain-containing protein
A2X9U5	1.098	0.93	0.846995	-0.239575	0.0983415	CAAD domain-containing protein
B8BIL3	1.054	0.893	0.847249	-0.239143	0.098534	X8 domain-containing protein
A2X9Q8	1.264	1.071	0.84731	-0.239038	0.0986533	Uncharacterized protein
B8AYY8	1.029	0.872	0.847425	-0.238843	0.099887	UBIQUITIN_CONJUGAT_2 domain-containing protein
J7EXL1	1.059	0.898	0.84797	-0.237915	0.10019	ATP synthase subunit c, chloroplastic (ATP synthase F(0) sector subunit c) (ATPase subunit III) (F-type ATPase subunit c) (F-ATPase subunit c) (Lipid-binding protein)
A2Y7Y4	1.073	0.91	0.848089	-0.237712	0.10019	Carboxypeptidase (EC 3.4.16.-)
A2ZF53	1.094	0.928	0.848263	-0.237416	0.100202	Glutamyl-tRNA(Gln) amidotransferase subunit B, chloroplastic/mitochondrial (Glu-AdT subunit B) (EC 6.3.5.-)
B8BE90	1.009	0.856	0.848365	-0.237243	0.100406	Uncharacterized protein
A2ZAQ7	1.181	1.002	0.848434	-0.237126	0.100436	Peroxidase (EC 1.11.1.7)
A2Y9Y3	1.122	0.952	0.848485	-0.237039	0.101336	Fe2OG dioxygenase domain-containing protein
A2YZA4	1.188	1.008	0.848485	-0.237039	0.100939	Uncharacterized protein
A2Y334	0.944	0.801	0.848517	-0.236985	0.101356	PKS_ER domain-containing protein
A2XBY3	1.209	1.026	0.848635	-0.236784	0.101449	Uncharacterized protein
B8BBL7	1.084	0.92	0.848708	-0.236659	0.101619	Uncharacterized protein
B8BH26	1.116	0.948	0.849462	-0.235378	0.101663	SHSP domain-containing protein
A2X9Q0	0.991	0.842	0.849647	-0.235065	0.101971	PLAT domain-containing protein
B8AX99	0.991	0.842	0.849647	-0.235065	0.101726	ADF-H domain-containing protein
B8ACA4	1.011	0.859	0.849654	-0.235053	0.102823	Uncharacterized protein
A2X624	1.125	0.956	0.849778	-0.234842	0.102906	Uncharacterized protein
B8ANP8	1.225	1.041	0.849796	-0.234812	0.103216	Glutaredoxin domain-containing protein
B8B000	0.994	0.845	0.850101	-0.234295	0.103263	Folate gamma-glutamyl hydrolase (EC 3.4.19.9)
A2X967	1.176	1	0.85034	-0.233888	0.103984	Uncharacterized protein
B8AU72	1.136	0.966	0.850352	-0.233868	0.104423	Uncharacterized protein
B8BB36	1.103	0.938	0.850408	-0.233773	0.104944	Aldedh domain-containing protein
B8AV46	1.077	0.916	0.850511	-0.233599	0.105623	IGPS domain-containing protein
Q84JG8	1.211	1.03	0.850537	-0.233555	0.105628	Chloroplast sedoheptulose-1,7-bisphosphatase (Sedoheptulose-1,7-bisphosphatase)
A2Z3J8	1.131	0.962	0.850575	-0.23349	0.105909	DHQ_synthase domain-containing protein
A2XF52	1.246	1.06	0.850722	-0.23324	0.106363	Uncharacterized protein
A2YVI4	1.136	0.967	0.851232	-0.232375	0.106444	Uncharacterized protein
A2X513	0.975	0.83	0.851282	-0.232291	0.106551	Uncharacterized protein
A2WXF0	1.057	0.9	0.851466	-0.231978	0.106823	Aminotran_1_2 domain-containing protein
B8BIF6	1.037	0.883	0.851495	-0.231931	0.106899	Peptidylprolyl isomerase (EC 5.2.1.8)
A2YZX3	1.04	0.886	0.851923	-0.231205	0.10745	Uncharacterized protein
A2XUV6	1.008	0.859	0.852183	-0.230766	0.108073	Uncharacterized protein
A2ZLR9	1.044	0.89	0.85249	-0.230244	0.108795	Lipase_GDSL domain-containing protein
B8AGK8	1.142	0.974	0.85289	-0.229569	0.109049	CSD_1 domain-containing protein
B8ALX8	1.21	1.032	0.852893	-0.229564	0.109133	Uncharacterized protein
A2XKL2	1.014	0.865	0.853057	-0.229286	0.109292	Uncharacterized protein
A2XJD1	1.234	1.053	0.853323	-0.228837	0.109306	Uncharacterized protein
A2WUJ3	1.098	0.937	0.85337	-0.228757	0.10963	Oxidored_q6 domain-containing protein
B8BCF0	1.078	0.92	0.853432	-0.228651	0.110118	Chlorophyll a-b binding protein, chloroplastic
B8B3F7	1.086	0.927	0.853591	-0.228383	0.110486	ParB domain-containing protein
A2YQ14	1.059	0.904	0.853636	-0.228308	0.110819	Uncharacterized protein
B8BA25	0.986	0.842	0.853955	-0.227767	0.110826	Uncharacterized protein
B8B147	1.112	0.95	0.854317	-0.227157	0.111025	PDZ domain-containing protein
A2XB09	1.067	0.912	0.854733	-0.226454	0.111321	Uncharacterized protein
A2WZT1	1.199	1.025	0.854879	-0.226208	0.111643	Ferredoxin--NADP reductase, leaf isozyme 2, chloroplastic (EC 1.18.1.2) (Leaf FNR 2) (FNR-2) (Os-LFNR2)
A2Y698	1.096	0.937	0.854927	-0.226127	0.111703	Uncharacterized protein
B8AB91	1.076	0.92	0.855019	-0.225972	0.111788	Uncharacterized protein
A2YAK1	0.945	0.808	0.855026	-0.225959	0.111813	Uncharacterized protein
A2YND5	1.036	0.886	0.855212	-0.225645	0.112297	Uncharacterized protein
A2WY84	1.211	1.036	0.855491	-0.225175	0.112339	Thioredoxin domain-containing protein
B8AC53	0.991	0.848	0.855701	-0.224821	0.113034	MoCF_biosynth domain-containing protein
B8A772	1.027	0.879	0.855891	-0.224501	0.113702	Vps16_N domain-containing protein
B8AG16	1.145	0.98	0.855895	-0.224494	0.113941	AB hydrolase-1 domain-containing protein
A2WZD3	1.007	0.862	0.856008	-0.224304	0.114738	Ubiquitin-fold modifier 1
A2WW44	1.182	1.012	0.856176	-0.224021	0.114994	Uncharacterized protein
A2X559	1.093	0.936	0.856359	-0.223713	0.11538	UBA domain-containing protein
B8AAX3	1.142	0.978	0.856392	-0.223656	0.115516	PsbP domain-containing protein
B8BJU7	1.017	0.871	0.856441	-0.223575	0.115745	Abhydrolase_3 domain-containing protein
B8BEP6	1.038	0.889	0.856455	-0.223551	0.115785	Chlorophyll a-b binding protein, chloroplastic
B8BGG2	1.033	0.885	0.856728	-0.223091	0.116536	Uncharacterized protein
B8AI14	1.096	0.939	0.856752	-0.223051	0.117053	RRM domain-containing protein
B8AYQ1	1.008	0.864	0.857143	-0.222392	0.117188	Protein kinase domain-containing protein
B8B031	1.144	0.981	0.857517	-0.221762	0.117198	Eukaryotic translation initiation factor 3 subunit I (eIF3i)
A2WJR2	1.124	0.964	0.857651	-0.221537	0.117216	Uncharacterized protein
A2YZX2	1.05	0.901	0.858095	-0.22079	0.117523	Uncharacterized protein
B8ANZ2	1.044	0.896	0.858238	-0.220551	0.117586	Uncharacterized protein
Q9LKH3	0.982	0.843	0.858452	-0.22019	0.117898	Sucrose transport protein SUT1 (Sucrose permease 1) (Sucrose transporter 1) (OsSUT1) (Sucrose-proton symporter 1)
B8BD78	1.032	0.886	0.858527	-0.220064	0.118058	Fe2OG dioxygenase domain-containing protein
A2YPV7	1.04	0.893	0.858654	-0.219851	0.118307	Ribosomal_L18e/L15P domain-containing protein
A2X544	1.118	0.96	0.858676	-0.219814	0.11864	Uncharacterized protein
A2WYB0	1.1	0.945	0.859091	-0.219117	0.119263	Uncharacterized protein
B8AII1	1.088	0.935	0.859375	-0.21864	0.11932	Uncharacterized protein
A6N1P5	1.053	0.905	0.859449	-0.218516	0.119362	Ribulose bisphosphate carboxylase/oxygenase activase (Fragment)
B8AYV7	1.174	1.009	0.859455	-0.218506	0.119617	Uncharacterized protein
A2XKN7	1.046	0.899	0.859465	-0.21849	0.119637	Uncharacterized protein
A2YR42	1.09	0.937	0.859633	-0.218207	0.119702	EF-hand domain-containing protein
A2XT35	0.962	0.827	0.859667	-0.21815	0.119764	Uncharacterized protein
A2WJP2	1.113	0.957	0.859838	-0.217863	0.119982	Uncharacterized protein
A2Y5W6	1.078	0.927	0.859926	-0.217716	0.120042	Uncharacterized protein
A2WLX6	0.979	0.842	0.860061	-0.217489	0.120096	Uncharacterized protein
A2XNY1	1.152	0.991	0.860243	-0.217184	0.12019	Uncharacterized protein
B8AAG1	0.997	0.858	0.860582	-0.216616	0.12082	Uncharacterized protein
A2Y6Q7	0.947	0.815	0.860612	-0.216564	0.121169	Glycosyltransferase (EC 2.4.1.-)
A2X3L7	1.227	1.056	0.860636	-0.216525	0.121286	Uncharacterized protein
B8AC70	0.905	0.779	0.860773	-0.216294	0.121438	Uncharacterized protein
B8BI29	1.02	0.878	0.860784	-0.216276	0.121485	Uncharacterized protein
A2YLQ2	1.049	0.903	0.86082	-0.216217	0.122245	Lon N-terminal domain-containing protein
J7EYM3	1.078	0.928	0.860853	-0.21616	0.122451	DNA-directed RNA polymerase subunit beta' (EC 2.7.7.6) (PEP) (Plastid-encoded RNA polymerase subunit beta') (RNA polymerase subunit beta')
A2XTK3	1.194	1.028	0.860972	-0.215963	0.123148	GrpE protein homolog
B8AEW9	1.036	0.892	0.861004	-0.215908	0.123674	Uncharacterized protein
B8A9Y3	1.065	0.917	0.861033	-0.21586	0.124085	Uncharacterized protein
B8AJF0	1.015	0.874	0.861084	-0.215775	0.124085	Uncharacterized protein
B8BDJ3	1.068	0.92	0.861423	-0.215206	0.124806	Lactamase_B domain-containing protein
A2YMU6	1.055	0.909	0.861611	-0.214891	0.124819	Chalcone_isomerase domain-containing protein
B8AU80	1.135	0.978	0.861674	-0.214786	0.125379	UMP-CMP kinase (EC 2.7.4.14) (Deoxycytidylate kinase) (CK) (dCMP kinase) (Uridine monophosphate/cytidine monophosphate kinase) (UMP/CMP kinase) (UMP/CMPK)
B8AKM5	0.991	0.854	0.861756	-0.214649	0.125732	SH3 domain-containing protein
A2YAC7	1.078	0.929	0.861781	-0.214607	0.126125	Cupin_5 domain-containing protein
A2WXN0	1.161	1.001	0.862188	-0.213926	0.126845	Uncharacterized protein
A2YUJ2	1.053	0.908	0.862298	-0.213741	0.127076	Uncharacterized protein
A2Y1V3	1.034	0.892	0.862669	-0.213121	0.127785	NmrA domain-containing protein
A2WYE0	1.058	0.913	0.862949	-0.212653	0.128096	Small ubiquitin-related modifier (SUMO)
B8B590	1.162	1.003	0.863167	-0.212288	0.128613	Peptidase_M28 domain-containing protein
B8BLP4	1.162	1.003	0.863167	-0.212288	0.128283	TCTP domain-containing protein
A5X300	1.026	0.886	0.863548	-0.211652	0.129244	Acetolactate synthase (EC 2.2.1.6)
A2Y8K1	1.114	0.962	0.863555	-0.21164	0.129315	60S ribosomal protein L13
A2Y1H8	1.065	0.92	0.86385	-0.211148	0.129356	Uncharacterized protein
P0C439	1.14	0.985	0.864035	-0.210838	0.129989	50S ribosomal protein L14, chloroplastic
B8BAM3	1.127	0.974	0.864241	-0.210494	0.130473	Flavodoxin-like domain-containing protein
P0C484	1.204	1.041	0.864618	-0.209865	0.131039	30S ribosomal protein S3, chloroplastic
B8BPH1	1.072	0.927	0.864739	-0.209664	0.131149	Uncharacterized protein
A2WUJ5	1.112	0.962	0.865108	-0.209048	0.131959	Chlorophyll a-b binding protein, chloroplastic
A2X8B7	1.002	0.867	0.865269	-0.208779	0.132319	2-C-methyl-D-erythritol 2,4-cyclodiphosphate synthase (EC 4.6.1.12)
A2Y3R5	1.077	0.932	0.865367	-0.208616	0.132658	Uncharacterized protein
B8A9B1	1.004	0.869	0.865538	-0.208331	0.132778	Uncharacterized protein
A2Z2W0	1.163	1.007	0.865864	-0.207787	0.133059	Ribulose-phosphate 3-epimerase (EC 5.1.3.1)
B8B893	1.044	0.904	0.8659	-0.207727	0.133704	Plasma membrane ATPase (EC 7.1.2.1)
A2X9K1	1.074	0.93	0.865922	-0.207691	0.133909	FAD_binding_3 domain-containing protein
B8B679	1.114	0.965	0.866248	-0.207148	0.134018	PCI domain-containing protein
B8AME2	1.176	1.019	0.866497	-0.206734	0.134041	Catalase isozyme C (EC 1.11.1.6)
A2XMI9	1.111	0.963	0.866787	-0.206251	0.134114	Tubulin beta chain
B8B7F6	1.134	0.983	0.866843	-0.206157	0.134207	Uncharacterized protein
B8BF81	0.904	0.784	0.867257	-0.205469	0.134941	PFK domain-containing protein
B8APA6	1.207	1.047	0.86744	-0.205164	0.135326	Ribulose-phosphate 3-epimerase (EC 5.1.3.1)
A2YC20	0.846	0.734	0.867612	-0.204878	0.135772	Uncharacterized protein
A2ZMX3	1.126	0.977	0.867673	-0.204776	0.135809	Uncharacterized protein
B8ABN9	1.044	0.906	0.867816	-0.204539	0.135819	Uncharacterized protein
B8ATU2	1.039	0.902	0.868142	-0.203996	0.136535	Calcium-transporting ATPase (EC 7.2.2.10)
A2Y375	1.055	0.916	0.868246	-0.203823	0.137018	Uncharacterized protein
B8BAG6	1.101	0.956	0.868302	-0.203732	0.137431	Uncharacterized protein
B8BL57	1.215	1.055	0.868313	-0.203713	0.137461	Amino_oxidase domain-containing protein
A2Z2Q2	1.109	0.963	0.86835	-0.203652	0.137741	ER membrane protein complex subunit 3
A2ZIC4	1.079	0.937	0.868397	-0.203574	0.137903	BZIP domain-containing protein
B8AVZ2	1.143	0.993	0.868766	-0.20296	0.138191	Uncharacterized protein
A2XWC0	1.221	1.061	0.86896	-0.202639	0.138249	Uncharacterized protein
B8ATI4	1.139	0.99	0.869183	-0.202267	0.138357	ClpB_D2-small domain-containing protein
B8A807	1.078	0.937	0.869202	-0.202236	0.139151	PALP domain-containing protein
A2WU74	0.971	0.844	0.869207	-0.202228	0.139301	MHD domain-containing protein
A2XL91	1.127	0.98	0.869565	-0.201634	0.139303	Uncharacterized protein
A2WJR6	1.083	0.942	0.869806	-0.201234	0.139939	Uncharacterized protein
A2WT32	0.877	0.763	0.870011	-0.200894	0.140205	Protein kinase domain-containing protein
B8B5S6	1.131	0.984	0.870027	-0.200869	0.140597	Uncharacterized protein
A2Y5R8	1.086	0.945	0.870166	-0.200638	0.140692	Non-specific lipid-transfer protein
B8BPS0	0.894	0.778	0.870246	-0.200505	0.140796	Uncharacterized protein
A2ZI36	1.003	0.873	0.870389	-0.200268	0.140796	KOW domain-containing protein
B8AC77	1.173	1.021	0.870418	-0.20022	0.141147	Uncharacterized protein
B8BHK9	1.104	0.961	0.870471	-0.200132	0.141181	Uncharacterized protein
B8A8F9	1.239	1.079	0.870864	-0.199481	0.141677	Uncharacterized protein
B8AF75	1.077	0.938	0.870938	-0.199358	0.142235	Serine/threonine-protein phosphatase (EC 3.1.3.16)
B8AIS0	1.108	0.965	0.870939	-0.199357	0.142245	Peptidylprolyl isomerase (EC 5.2.1.8)
A2XAH7	1.134	0.988	0.871252	-0.198838	0.142957	Cytochrome b5 heme-binding domain-containing protein
A2WUS0	0.933	0.813	0.871383	-0.198622	0.143242	Uncharacterized protein
B8ALJ1	1.168	1.018	0.871575	-0.198303	0.144128	Uncharacterized protein
B8AF89	1.036	0.903	0.871622	-0.198226	0.144407	PABS domain-containing protein
A2XLW7	1.052	0.917	0.871673	-0.198141	0.144882	DUF3700 domain-containing protein
B8ANR1	1.052	0.917	0.871673	-0.198141	0.144541	RNase III domain-containing protein
B8AU85	1.03	0.898	0.871845	-0.197857	0.145003	Uncharacterized protein
B8BP92	1.155	1.007	0.871861	-0.197829	0.145088	40S ribosomal protein S3a
A2XVP6	1.079	0.941	0.872104	-0.197428	0.145148	ATP-dependent Clp protease proteolytic subunit (EC 3.4.21.92)
A2YWI3	1.191	1.039	0.872376	-0.196978	0.14533	Histone H2B.2
A2WZP1	1.05	0.916	0.872381	-0.19697	0.145363	2-methoxy-6-polyprenyl-1,4-benzoquinol methylase, mitochondrial (EC 2.1.1.201) (Ubiquinone biosynthesis methyltransferase COQ5)
A2WL29	0.88	0.768	0.872727	-0.196397	0.145367	TNase-like domain-containing protein
A2Y7L9	1.054	0.92	0.872865	-0.196169	0.145503	Uncharacterized protein
A2Z7M1	1.026	0.896	0.873294	-0.19546	0.146549	PKS_ER domain-containing protein
A2YL83	1.114	0.973	0.873429	-0.195238	0.146702	Thioredoxin domain-containing protein
B8AFJ3	0.996	0.87	0.873494	-0.19513	0.146989	Uncharacterized protein
A2ZCI4	1.211	1.058	0.873658	-0.194859	0.146989	F-box family-3
A2XD90	0.974	0.851	0.873717	-0.194763	0.147682	Eukaryotic translation initiation factor 3 subunit K (eIF3k) (eIF-3 p25)
B8AYQ7	1.006	0.879	0.873757	-0.194695	0.147912	2Fe-2S ferredoxin-type domain-containing protein
A2Z0P4	1.03	0.9	0.873786	-0.194647	0.148405	Uncharacterized protein
A2WRY7	1.11	0.97	0.873874	-0.194503	0.148515	SHSP domain-containing protein
A2YLE6	1.126	0.984	0.87389	-0.194477	0.148631	2Fe-2S ferredoxin-type domain-containing protein
B8B8W4	1.015	0.887	0.873892	-0.194474	0.148904	C2H2-type domain-containing protein
B8ABL4	1.079	0.943	0.873957	-0.194365	0.148991	Protein YIPF
A2XEA1	1.155	1.01	0.874459	-0.193538	0.149115	Ubiquitin-like domain-containing protein
B8AI54	1.068	0.934	0.874532	-0.193417	0.149216	Translation factor GUF1 homolog, chloroplastic (EC 3.6.5.-) (Elongation factor 4 homolog) (EF-4) (GTPase GUF1 homolog) (Ribosomal back-translocase)
A2WYW0	1.133	0.991	0.874669	-0.193191	0.149513	Photosystem II reaction center Psb28 protein
B8BHM5	1.133	0.991	0.874669	-0.193191	0.14925	Uncharacterized protein
A2ZCN8	1.104	0.966	0.875	-0.192645	0.149783	Uncharacterized protein
A2XQQ2	1.145	1.002	0.875109	-0.192465	0.149935	UDPGT domain-containing protein
A2Z2M7	1.091	0.955	0.875344	-0.192078	0.150315	Epimerase domain-containing protein
B8B837	0.947	0.829	0.875396	-0.191992	0.150716	Lipase_GDSL domain-containing protein
J3RG77	1.108	0.97	0.875451	-0.191901	0.151084	Photosystem I assembly protein Ycf4
B8ABW9	1.077	0.943	0.87558	-0.191689	0.151938	Uncharacterized protein
B8AQL4	1.206	1.056	0.875622	-0.19162	0.152295	HMA domain-containing protein
B8B7Z2	1.102	0.965	0.875681	-0.191523	0.152434	Pyruvate kinase (EC 2.7.1.40)
B8AKW7	1.03	0.902	0.875728	-0.191445	0.152662	Amino_oxidase domain-containing protein
A2YJI8	1.175	1.029	0.875745	-0.191418	0.152826	Acyl carrier protein
A2YT90	1.007	0.882	0.875869	-0.191213	0.153094	Uncharacterized protein
A2XVZ1	1.129	0.989	0.875996	-0.191003	0.153241	NAD(P)H-quinone oxidoreductase subunit M, chloroplastic (EC 7.1.1.-) (NAD(P)H dehydrogenase subunit M) (NDH subunit M) (NDH-M) (NADH-plastoquinone oxidoreductase subunit M)
A2WV25	1.17	1.025	0.876068	-0.190885	0.153581	Uncharacterized protein
Q5UJF9	1.002	0.878	0.876248	-0.19059	0.153749	Cysteine synthase (EC 2.5.1.47)
A2WZK1	1.044	0.915	0.876437	-0.190278	0.153972	Cytochrome b5
B8ACM2	0.932	0.817	0.876609	-0.189994	0.154513	Peptidyl-prolyl cis-trans isomerase (PPIase) (EC 5.2.1.8)
B8B258	1.057	0.927	0.87701	-0.189334	0.154524	GGACT domain-containing protein
A2Y0Y9	1.148	1.007	0.877178	-0.189059	0.154793	SufE domain-containing protein
B8B1A0	1.059	0.929	0.877243	-0.188952	0.154818	Uncharacterized protein
B8AYS1	1.011	0.887	0.877349	-0.188777	0.155045	Uncharacterized protein
B8BMN4	0.979	0.859	0.877426	-0.188651	0.155262	Purple acid phosphatase (EC 3.1.3.2)
A2X6Z9	0.931	0.817	0.877551	-0.188445	0.155441	Chitin-binding type-1 domain-containing protein
B8AGB6	1.193	1.047	0.877619	-0.188333	0.156598	Uncharacterized protein
B8B4J4	1.08	0.948	0.877778	-0.188072	0.157024	Fructose-bisphosphate aldolase (EC 4.1.2.13)
A2XGS7	1.138	0.999	0.877856	-0.187944	0.157441	Uncharacterized protein
B8AKD9	1.098	0.964	0.87796	-0.187773	0.15768	Uncharacterized protein
B8B9W1	1.051	0.923	0.878211	-0.18736	0.157755	ENT domain-containing protein
B8BID6	1.166	1.024	0.878216	-0.187352	0.157876	Uncharacterized protein
A2WWL8	1.085	0.953	0.878341	-0.187147	0.158646	Uncharacterized protein
A2WMI9	1.044	0.917	0.878352	-0.187128	0.158696	Uncharacterized protein
B8B8Z2	1.193	1.048	0.878458	-0.186955	0.158884	Uncharacterized protein
A2Y033	1.054	0.926	0.878558	-0.186791	0.160127	Uncharacterized protein
B8ARS3	1.03	0.905	0.878641	-0.186655	0.160237	Pre-mRNA cleavage factor Im 25 kDa subunit
B8B3G1	1.018	0.895	0.879175	-0.185778	0.160246	Uncharacterized protein
B8AJX7	1.144	1.006	0.879371	-0.185457	0.160758	Serine hydroxymethyltransferase (EC 2.1.2.1)
B8B898	1.096	0.964	0.879562	-0.185143	0.16109	Uncharacterized protein
A2WX73	1.097	0.965	0.879672	-0.184963	0.161497	Glyco_hydro_18 domain-containing protein
B8ACV9	1.089	0.958	0.879706	-0.184906	0.161517	Uncharacterized protein
A2ZIF1	0.84	0.739	0.879762	-0.184815	0.162031	TFIIS N-terminal domain-containing protein
A2XZD5	1.051	0.925	0.880114	-0.184237	0.162184	Pex14_N domain-containing protein
A2Y8E0	1.168	1.028	0.880137	-0.1842	0.1624	Ferredoxin--NADP reductase, leaf isozyme 1, chloroplastic (FNR) (EC 1.18.1.2) (Leaf FNR 1) (FNR-1) (Os-LFNR1)
B8BPQ8	1.077	0.948	0.880223	-0.184059	0.162476	Fe2OG dioxygenase domain-containing protein
A2YPL8	1.166	1.027	0.880789	-0.183132	0.163003	Uncharacterized protein
B8A748	1.049	0.924	0.880839	-0.18305	0.1632	Pectinesterase (EC 3.1.1.11)
B8AP06	1.091	0.961	0.880843	-0.183043	0.163332	Uroporphyrinogen_deCOase domain-containing protein
B8BF82	0.967	0.852	0.881075	-0.182662	0.163703	MFS domain-containing protein
B8A957	1.044	0.92	0.881226	-0.182416	0.163926	Uncharacterized protein
A2Y6C6	0.936	0.825	0.88141	-0.182114	0.164565	Uncharacterized protein
B8B9V9	1.071	0.944	0.881419	-0.1821	0.164581	Uncharacterized protein
B8BMP5	1.09	0.961	0.881651	-0.18172	0.164687	CaM_binding domain-containing protein
B8AN59	1.116	0.984	0.88172	-0.181607	0.16479	Uncharacterized protein
A2XMC2	1.1	0.97	0.881818	-0.181447	0.165178	Uncharacterized protein
A2Y473	1.058	0.933	0.881853	-0.181391	0.16578	Epimerase domain-containing protein
B8AXB4	1.34	1.182	0.88209	-0.181003	0.165928	GST N-terminal domain-containing protein
B8B4D3	1.01	0.891	0.882178	-0.180858	0.16601	Uncharacterized protein
B8ALM4	1.019	0.899	0.882237	-0.180761	0.166397	Uncharacterized protein
A2XUP0	1.148	1.013	0.882404	-0.180488	0.166964	Iso_dh domain-containing protein
B8B606	1.166	1.029	0.882504	-0.180325	0.167308	Uncharacterized protein
B8ANR3	1.075	0.949	0.882791	-0.179857	0.167441	Outer envelope pore protein 24, chloroplastic (Chloroplastic outer envelope pore protein of 24 kDa)
B8B198	1.058	0.934	0.882798	-0.179845	0.167731	Uncharacterized protein
B8ARU3	0.956	0.844	0.882845	-0.179768	0.167838	Peroxidase (EC 1.11.1.7)
B8AMB5	1.093	0.965	0.882891	-0.179693	0.16818	Uncharacterized protein
A2XK95	0.992	0.876	0.883065	-0.179409	0.168442	Ferredoxin
A0A173CU12	1.14	1.007	0.883333	-0.17897	0.168508	50S ribosomal protein L16, chloroplastic
A2WNB4	1.012	0.894	0.883399	-0.178863	0.168922	Uncharacterized protein
A2ZKT5	1.141	1.008	0.883436	-0.178803	0.169727	RRM domain-containing protein
A2X6B6	1.031	0.911	0.883608	-0.178521	0.169905	GTP_cyclohydro2 domain-containing protein
B8B1A3	1.171	1.035	0.88386	-0.17811	0.169956	Uncharacterized protein
A2YJ70	0.957	0.846	0.884013	-0.177861	0.170038	Exo84_C domain-containing protein
A2XNC0	1.061	0.938	0.884072	-0.177765	0.170063	Methylenetetrahydrofolate reductase (EC 1.5.1.20)
A2XNR6	1.019	0.901	0.8842	-0.177555	0.170102	Electron transfer flavoprotein subunit alpha, mitochondrial (Alpha-ETF)
A2ZAV1	1.149	1.016	0.884247	-0.177478	0.170357	Uncharacterized protein
B8AM10	1.064	0.941	0.884398	-0.177232	0.170376	PKS_AT domain-containing protein
Q9LKJ8	1.143	1.011	0.884514	-0.177042	0.17039	Pathogenesis-related protein PR-10b
B8AY81	1.074	0.95	0.884544	-0.176995	0.170606	Uncharacterized protein
A2X2I9	1.041	0.921	0.884726	-0.176697	0.170886	Uncharacterized protein
B8AM01	0.992	0.878	0.885081	-0.176119	0.17117	CHCH domain-containing protein
B8AQ66	1.132	1.002	0.885159	-0.175991	0.171419	Uncharacterized protein
B8ATZ1	1.019	0.902	0.885182	-0.175955	0.171941	Uncharacterized protein
A2WXG7	1.15	1.018	0.885217	-0.175896	0.172252	Amidophosphoribosyltransferase (ATase) (EC 2.4.2.14) (Glutamine phosphoribosylpyrophosphate amidotransferase)
B8BL02	0.941	0.833	0.885228	-0.175878	0.172511	Uncharacterized protein
A2Y848	1.037	0.918	0.885246	-0.17585	0.172815	Uncharacterized protein
A2XVB4	0.881	0.78	0.885358	-0.175668	0.17372	Uncharacterized protein
A2Z9B8	1.23	1.089	0.885366	-0.175654	0.173763	Glycine cleavage system H protein, mitochondrial
B8BBV3	1.169	1.035	0.885372	-0.175644	0.173927	Uncharacterized protein
B8B5W6	1.039	0.92	0.885467	-0.17549	0.173977	Peroxidase (EC 1.11.1.7)
A2ZBX1	1.145	1.014	0.88559	-0.17529	0.174059	Fructose-bisphosphate aldolase (EC 4.1.2.13)
A0A0E4G0P6	1.12	0.992	0.885714	-0.175087	0.174059	Developmentally regulated plasma membrane polypeptide
A2Y154	1.051	0.931	0.885823	-0.17491	0.174378	Malic enzyme
B8AR14	1.018	0.902	0.886051	-0.174538	0.174624	Uncharacterized protein
A2Z0Q5	1.028	0.911	0.886187	-0.174317	0.174838	Uncharacterized protein
A2Y952	1.073	0.951	0.8863	-0.174133	0.175867	Uncharacterized protein
B8ANF5	0.995	0.882	0.886432	-0.173918	0.176452	Uncharacterized protein
B8AH75	1.131	1.003	0.886826	-0.173277	0.176637	Secretory carrier-associated membrane protein (Secretory carrier membrane protein)
B8BCT7	1.087	0.964	0.886845	-0.173247	0.176695	Uncharacterized protein
A2WSL8	1.07	0.949	0.886916	-0.173131	0.17679	Uncharacterized protein
B8AK24	0.911	0.808	0.886937	-0.173096	0.177214	Uncharacterized protein
B8AJH5	1.044	0.926	0.886973	-0.173038	0.178059	Uncharacterized protein
B8B6Z9	1.044	0.926	0.886973	-0.173038	0.177394	Uncharacterized protein
B8A7L7	1.125	0.998	0.887111	-0.172813	0.178209	Uncharacterized protein
B8B3Z0	1.064	0.944	0.887218	-0.172639	0.178507	Uncharacterized protein
A2WRR8	1.056	0.937	0.887311	-0.172489	0.178995	Uncharacterized protein
B8BIE9	1.078	0.957	0.887755	-0.171766	0.179221	Glycerol-3-phosphate acyltransferase, chloroplastic (GPAT) (EC 2.3.1.15)
B8AV82	1.134	1.007	0.888007	-0.171357	0.179345	Uncharacterized protein
A2YVI8	1.108	0.984	0.888087	-0.171228	0.179491	Chlorophyll a-b binding protein, chloroplastic
A2XRR2	1.001	0.889	0.888112	-0.171187	0.180386	Uncharacterized protein
A2XQB0	1.207	1.072	0.888152	-0.171121	0.180422	Aldo_ket_red domain-containing protein
A2XDU4	1.003	0.891	0.888335	-0.170824	0.181237	Uncharacterized protein
B8A7W8	1.165	1.035	0.888412	-0.170699	0.181632	Uncharacterized protein
A2XB58	1.159	1.03	0.888697	-0.170236	0.181822	RIBOSOMAL_L9 domain-containing protein
A2YI79	0.872	0.775	0.888761	-0.170132	0.18183	MFS domain-containing protein
B8B633	0.972	0.864	0.888889	-0.169925	0.18183	eIF2B_5 domain-containing protein
A2WKD1	1.064	0.946	0.889098	-0.169586	0.182052	Uncharacterized protein
A2YQN8	1.092	0.971	0.889194	-0.16943	0.182804	Uncharacterized protein
B8BBZ7	0.93	0.827	0.889247	-0.169343	0.182881	Probable gamma-aminobutyrate transaminase 3, mitochondrial (EC 2.6.1.96)
A2ZM43	1.057	0.94	0.889309	-0.169243	0.183883	Peptidase A1 domain-containing protein
B8A7Z2	0.97	0.863	0.889691	-0.168624	0.18415	Uncharacterized protein
B8BE50	0.544	0.484	0.889706	-0.1686	0.184305	Flavin-containing monooxygenase (EC 1.-.-.-)
B8BHS7	0.955	0.85	0.890052	-0.168038	0.184435	MSP domain-containing protein
B8BM99	1.002	0.892	0.89022	-0.167767	0.184602	Uncharacterized protein
B8BEV6	0.866	0.771	0.8903	-0.167636	0.184852	Uncharacterized protein
A2YCB2	1.021	0.909	0.890304	-0.167631	0.185419	Uncharacterized protein
A2YCB6	1.021	0.909	0.890304	-0.167631	0.185312	Uncharacterized protein
A2WY11	1.031	0.918	0.890398	-0.167478	0.185539	S1 motif domain-containing protein
A2WV44	1.034	0.921	0.890716	-0.166963	0.185732	60S ribosomal protein L18a
B8AX91	1.016	0.905	0.890748	-0.166911	0.185773	Uncharacterized protein
A2XTF1	0.974	0.868	0.89117	-0.166227	0.186234	PAP_fibrillin domain-containing protein
B8ALF4	1.021	0.91	0.891283	-0.166044	0.186359	Uncharacterized protein
B8BCV5	0.994	0.886	0.891348	-0.165939	0.186631	SAM_MT_RSMB_NOP domain-containing protein
B8AMD3	1.105	0.985	0.891403	-0.165851	0.187145	Uncharacterized protein
A2WYB5	1.032	0.92	0.891473	-0.165737	0.187204	RRM domain-containing protein
A2Z9V2	1.033	0.921	0.891578	-0.165567	0.187494	Uncharacterized protein
A2ZCZ7	1.118	0.997	0.891771	-0.165255	0.187505	Rieske domain-containing protein
A2YZJ5	1.063	0.948	0.891816	-0.165183	0.187575	TPT domain-containing protein
A2ZDY4	1.045	0.932	0.891866	-0.165101	0.187664	Adenosylhomocysteinase (EC 3.3.1.1)
B8AZU6	0.981	0.875	0.891947	-0.16497	0.188481	Uncharacterized protein
A2X358	1.12	0.999	0.891964	-0.164942	0.188722	Uncharacterized protein
B8AQA7	1.122	1.001	0.892157	-0.164631	0.18879	Uncharacterized protein
A2ZCQ7	0.937	0.836	0.892209	-0.164546	0.189086	60S ribosomal protein L10-1 (Protein QM) (Putative tumor suppressor SC34)
A2XNK9	1.003	0.895	0.892323	-0.164362	0.189694	AB hydrolase-1 domain-containing protein
B8BFR8	1.005	0.897	0.892537	-0.164016	0.190035	Uncharacterized protein
A2WRB8	0.968	0.864	0.892562	-0.163976	0.190293	Uncharacterized protein
B8AVT0	1.025	0.915	0.892683	-0.16378	0.191207	Uncharacterized protein
B8ARH7	1.053	0.94	0.892688	-0.163773	0.191509	Reticulon-like protein
A2XJ95	1.016	0.907	0.892717	-0.163726	0.19163	RRM domain-containing protein
B8AXR7	1.035	0.924	0.892754	-0.163666	0.192329	Uncharacterized protein
B8ACZ8	1.057	0.944	0.893094	-0.163117	0.192594	ABC transporter domain-containing protein
B8BAF1	0.955	0.853	0.893194	-0.162955	0.193191	Uncharacterized protein
B8B1Y7	1.077	0.962	0.893222	-0.162909	0.193298	Uncharacterized protein
A2Z3D8	1.172	1.047	0.893345	-0.162711	0.194089	Uncharacterized protein
A2X2W9	1.062	0.949	0.893597	-0.162304	0.194216	Uncharacterized protein
B8ATT3	1.054	0.942	0.893738	-0.162076	0.194406	Glucose-6-phosphate 1-epimerase (EC 5.1.3.15)
A2YG12	1.121	1.002	0.893845	-0.161904	0.194538	AAA domain-containing protein
A2WSX8	1.125	1.006	0.894222	-0.161295	0.194777	50S ribosomal protein L31
A2XIU5	1.079	0.965	0.894347	-0.161094	0.194938	PDZ domain-containing protein
B8AQW6	0.928	0.83	0.894397	-0.161013	0.194938	Carboxypeptidase (EC 3.4.16.-)
A2WMB2	0.997	0.892	0.894684	-0.16055	0.195088	Uncharacterized protein
A2XNE3	0.941	0.842	0.894793	-0.160374	0.195187	Epimerase domain-containing protein
B8B7K0	1.048	0.938	0.895038	-0.159979	0.195282	Uncharacterized protein
B8AJ73	1.22	1.092	0.895082	-0.159908	0.195456	Uncharacterized protein
B8AUC2	1.023	0.916	0.895406	-0.159387	0.196011	Uncharacterized protein
P0C421	1.387	1.242	0.895458	-0.159303	0.196062	Photosystem II reaction center protein H (PSII-H) (Photosystem II 10 kDa phosphoprotein)
A2XNC1	1.12	1.003	0.895536	-0.159177	0.196236	Uncharacterized protein
B8AQN8	1.111	0.995	0.89559	-0.15909	0.19629	CNH domain-containing protein
A2ZLM3	0.997	0.893	0.895687	-0.158933	0.197505	Uncharacterized protein
B8AAT1	1.036	0.928	0.895753	-0.158827	0.198358	Uncharacterized protein
A2YXE6	1.036	0.928	0.895753	-0.158827	0.197945	Uncharacterized protein
A2Z8U8	1.075	0.963	0.895814	-0.158729	0.19852	Uncharacterized protein
A2XD68	0.989	0.886	0.895854	-0.158664	0.198582	Lipoxygenase (EC 1.13.11.-)
A2ZIF9	1.047	0.938	0.895893	-0.158602	0.199393	Uncharacterized protein
B8ADM7	1.115	0.999	0.895964	-0.158487	0.199565	Uncharacterized protein
A2X8R9	1.05	0.941	0.89619	-0.158123	0.200276	Pyr_redox_2 domain-containing protein
A2XYX7	1.214	1.088	0.896211	-0.15809	0.200331	Thioredoxin domain-containing protein
B8AL26	1.022	0.916	0.896282	-0.157976	0.200719	Uncharacterized protein
B8ATN3	0.974	0.873	0.896304	-0.15794	0.200828	AB hydrolase-1 domain-containing protein
A2YWR6	1.124	1.008	0.896797	-0.157146	0.201357	Aminotran_5 domain-containing protein
A2ZJL3	1.058	0.949	0.896975	-0.15686	0.201854	Uncharacterized protein
A2Y9Q8	1.05	0.942	0.897143	-0.15659	0.201891	Uncharacterized protein
B8AR95	0.788	0.707	0.897208	-0.156485	0.202903	Uncharacterized protein
B8BCM5	1.012	0.908	0.897233	-0.156445	0.202903	Carbonic anhydrase (EC 4.2.1.1) (Carbonate dehydratase)
B8A9N1	1.025	0.92	0.897561	-0.155918	0.203714	Uncharacterized protein
B8BMK5	1.055	0.947	0.89763	-0.155807	0.203985	Uncharacterized protein
B8B4P6	0.96	0.862	0.897917	-0.155347	0.204337	RRM domain-containing protein
B8BHC8	1.019	0.915	0.897939	-0.15531	0.204771	WD_REPEATS_REGION domain-containing protein
A2XIE7	1.05	0.943	0.898095	-0.15506	0.20591	Uncharacterized protein
A2YFS1	1.021	0.917	0.898139	-0.154989	0.206604	D-3-phosphoglycerate dehydrogenase (EC 1.1.1.95)
P0C388	1.092	0.981	0.898352	-0.154648	0.206726	Cytochrome f
A2X9I0	1.035	0.93	0.898551	-0.154328	0.207389	Uncharacterized protein
A2XB02	0.976	0.877	0.898566	-0.154304	0.207735	Uncharacterized protein
A2WXB2	1.069	0.961	0.898971	-0.153654	0.208968	Fructose-1,6-bisphosphatase, cytosolic (FBPase) (EC 3.1.3.11) (D-fructose-1,6-bisphosphate 1-phosphohydrolase)
B8ALV6	1.069	0.961	0.898971	-0.153654	0.207911	Uncharacterized protein
A2Y804	0.993	0.893	0.899295	-0.153134	0.209044	Uncharacterized protein
A2YL37	1.173	1.055	0.899403	-0.15296	0.20908	ZnF_CDGSH domain-containing protein
A2XV46	1.095	0.985	0.899543	-0.152735	0.209475	PKS_ER domain-containing protein
A2YRE2	1.057	0.951	0.899716	-0.152458	0.209513	Uncharacterized protein
B8AFL0	1.182	1.064	0.900169	-0.151732	0.209712	Isochorismatase domain-containing protein
A2XNL2	1.125	1.013	0.900444	-0.151291	0.209725	Uncharacterized protein
A2WQJ7	1.015	0.914	0.900493	-0.151214	0.209754	ATP-dependent Clp protease proteolytic subunit (EC 3.4.21.92)
A2XN99	0.927	0.835	0.900755	-0.150793	0.210142	Uncharacterized protein
B8A8X1	1.009	0.909	0.900892	-0.150574	0.210142	TPR_REGION domain-containing protein
A2Y4Y3	1.04	0.937	0.900962	-0.150463	0.210155	DLH domain-containing protein
A2YAP1	0.943	0.85	0.901379	-0.149795	0.210814	Uncharacterized protein
B8BCM8	0.994	0.896	0.901408	-0.149747	0.21131	Glucose-6-phosphate isomerase (EC 5.3.1.9)
A2Y499	0.984	0.887	0.901423	-0.149724	0.211841	G domain-containing protein
A2Z204	1.077	0.971	0.901578	-0.149475	0.211932	Abhydrolase_3 domain-containing protein
B8B764	1.067	0.962	0.901593	-0.149451	0.211944	Aldo_ket_red domain-containing protein
A2Y198	1.017	0.917	0.901672	-0.149326	0.212055	Uncharacterized protein
B8AH19	1.312	1.183	0.901677	-0.149318	0.213246	Uncharacterized protein
B8BGP6	1.007	0.908	0.901688	-0.149299	0.21354	tRNA-synt_1g domain-containing protein
A2WUJ7	1.141	1.029	0.90184	-0.149056	0.213837	SATase_N domain-containing protein
B8ANF7	0.978	0.882	0.90184	-0.149056	0.213828	Uncharacterized protein
B8BAY9	1.192	1.075	0.901846	-0.149048	0.214253	Uncharacterized protein
B8AK13	1.093	0.986	0.902104	-0.148634	0.214736	Uncharacterized protein
B8BGQ8	1.044	0.942	0.902299	-0.148323	0.214909	GFO_IDH_MocA domain-containing protein
A2Z490	1.077	0.972	0.902507	-0.14799	0.215078	Uncharacterized protein
A2XBQ0	0.944	0.852	0.902542	-0.147933	0.215171	Uncharacterized protein
A2XPB9	0.903	0.815	0.902547	-0.147926	0.21551	Fe2OG dioxygenase domain-containing protein
B8BF46	0.965	0.871	0.902591	-0.147856	0.215815	Annexin
B8B8C6	0.949	0.857	0.903056	-0.147113	0.216123	Small nuclear ribonucleoprotein G (snRNP-G)
A2XT72	1.167	1.054	0.903171	-0.14693	0.216167	Ferredoxin
A2XN64	1.127	1.018	0.903283	-0.14675	0.216355	Uncharacterized protein
B8AUB7	1.065	0.962	0.903286	-0.146745	0.216525	Uncharacterized protein
B8AYG2	0.87	0.786	0.903448	-0.146486	0.21657	Dihydrolipoyl dehydrogenase (EC 1.8.1.4)
B8AUC7	1.1	0.994	0.903636	-0.146186	0.217522	Cupin_3 domain-containing protein
B8B0W6	0.945	0.854	0.903704	-0.146078	0.217764	Uncharacterized protein
A2WNX6	1.247	1.127	0.903769	-0.145974	0.217982	CP12 domain-containing protein
A2Y8U9	0.946	0.855	0.903805	-0.145916	0.218245	Nudix hydrolase domain-containing protein
A2ZAT0	1.27	1.148	0.903937	-0.145706	0.218344	Non-specific lipid-transfer protein 2 (LTP 2)
A2YDY6	1.011	0.914	0.904055	-0.145517	0.218358	Uncharacterized protein
A2X335	1.054	0.953	0.904175	-0.145327	0.218437	Uncharacterized protein
A6N0M9	1.002	0.906	0.904192	-0.1453	0.218477	Nucleoside diphosphate kinase 1 (EC 2.7.4.6) (Nucleoside diphosphate kinase I) (NDK I) (NDP kinase I) (NDPK I)
A2Z9J5	1.149	1.039	0.904265	-0.145183	0.218596	Uncharacterized protein
B8ARK3	0.993	0.898	0.90433	-0.145078	0.218663	SGNH_hydro domain-containing protein
B8B7X9	1.035	0.936	0.904348	-0.14505	0.218766	WD_REPEATS_REGION domain-containing protein
B8B7Q6	1.039	0.94	0.904716	-0.144463	0.21897	Uncharacterized protein
B8AJ84	0.998	0.903	0.90481	-0.144314	0.218995	Uncharacterized protein
A2WP63	1.083	0.98	0.904894	-0.14418	0.219267	Protein translocase subunit SecA
A2XHU1	1.021	0.924	0.904995	-0.144018	0.219653	EF1_GNE domain-containing protein
A2X1E0	1.053	0.953	0.905033	-0.143957	0.219715	Glycine cleavage system H protein
A0A0K0P0U2	1.032	0.934	0.905039	-0.143949	0.219729	PAY1
B8AP26	1.085	0.982	0.905069	-0.1439	0.220015	Uncharacterized protein
Q8GRU9	1.18	1.068	0.905085	-0.143875	0.22006	Phosphoribulokinase (EC 2.7.1.19)
B8ACS9	1.033	0.935	0.905131	-0.143802	0.220204	Sas10 domain-containing protein
B8ARR1	1.086	0.983	0.905157	-0.143761	0.220857	Uncharacterized protein
A2WP39	1.097	0.993	0.905196	-0.143698	0.221254	NAD(P)-bd_dom domain-containing protein
B8A9H2	0.929	0.841	0.905274	-0.143573	0.221284	Uncharacterized protein
A2YE11	1.003	0.908	0.905284	-0.143557	0.223077	Uncharacterized protein
A2Y8G4	0.835	0.756	0.905389	-0.14339	0.223184	Uncharacterized protein
A2YE69	0.921	0.834	0.905537	-0.143154	0.223249	Uncharacterized protein
B8AFJ5	0.953	0.863	0.905561	-0.143116	0.223469	Uncharacterized protein
A2XHR5	1.006	0.911	0.905567	-0.143107	0.223828	Trafficking protein particle complex subunit
A2WUC5	1.145	1.037	0.905677	-0.142932	0.22404	Glycine cleavage system P protein (EC 1.4.4.2)
A2X822	1.124	1.018	0.905694	-0.142904	0.224169	Glutathione peroxidase
A2YQL4	1.061	0.961	0.905749	-0.142816	0.224237	Fructokinase-2 (EC 2.7.1.4) (Fructokinase II) (OsFKII)
A2ZCM2	1	0.906	0.906	-0.142417	0.224541	Dirigent protein
A2YZ98	0.959	0.869	0.906152	-0.142175	0.224695	Uncharacterized protein
B8ATH5	1.087	0.985	0.906164	-0.142156	0.224714	SAM domain-containing protein
A2X7K2	1.095	0.993	0.906849	-0.141065	0.224791	ATP-dependent Clp protease proteolytic subunit (EC 3.4.21.92)
A0A088BVM0	1.074	0.974	0.90689	-0.141	0.224896	Ribulose bisphosphate carboxylase large chain (EC 4.1.1.39) (Fragment)
B8AGN8	1.128	1.023	0.906915	-0.140961	0.225046	Uncharacterized protein
B8AJV7	1.043	0.946	0.906999	-0.140827	0.225898	Cysteine synthase (EC 2.5.1.47)
A2Y6M9	1.023	0.928	0.907136	-0.140609	0.226222	Phosphotransferase (EC 2.7.1.-)
A2XDM4	0.97	0.88	0.907216	-0.140481	0.226251	YrdC-like domain-containing protein
A2WPT3	1.046	0.949	0.907266	-0.140403	0.226779	Uncharacterized protein
B8BDM8	0.96	0.871	0.907292	-0.140362	0.226799	MFS domain-containing protein
A2YN12	1.026	0.931	0.907407	-0.140178	0.22704	Uncharacterized protein
A2WUA6	0.951	0.863	0.907466	-0.140085	0.227345	Protein kinase domain-containing protein
A0A173CU42	1.124	1.02	0.907473	-0.140073	0.22761	Cytochrome b6
B8AII9	0.973	0.883	0.907503	-0.140026	0.227735	Glyceraldehyde-3-phosphate dehydrogenase (EC 1.2.1.-)
B8AL64	1.233	1.119	0.907543	-0.139963	0.22779	Secretory carrier-associated membrane protein (Secretory carrier membrane protein)
B8BF44	1.158	1.051	0.907599	-0.139873	0.227951	MFS domain-containing protein
D7PPH8	0.934	0.848	0.907923	-0.139358	0.228228	ADH1
B8BKA5	0.87	0.79	0.908046	-0.139163	0.22832	PA domain-containing protein
B8A9G8	1.055	0.958	0.908057	-0.139145	0.228764	Uncharacterized protein
A2Y7R4	1.09	0.99	0.908257	-0.138828	0.229214	Malate dehydrogenase (EC 1.1.1.37)
A6N000	1.21	1.099	0.908264	-0.138816	0.229723	Zac, putative
J3RQ63	1.113	1.011	0.908356	-0.138671	0.23016	30S ribosomal protein S7, chloroplastic
A2XAR1	1.027	0.933	0.908471	-0.138487	0.230393	Proliferating cell nuclear antigen
A2XFY9	1.05	0.954	0.908571	-0.138328	0.230836	Adenylosuccinate lyase (ASL) (EC 4.3.2.2) (Adenylosuccinase)
A2XJ70	0.963	0.875	0.908619	-0.138253	0.230871	Uncharacterized protein
A2X9R2	1.007	0.915	0.90864	-0.13822	0.231011	AA_TRNA_LIGASE_II domain-containing protein
B8AU60	0.931	0.846	0.9087	-0.138124	0.23185	Uncharacterized protein
A2Y7L1	1.272	1.156	0.908805	-0.137957	0.232409	Uncharacterized protein
B8AII7	1.086	0.987	0.90884	-0.137902	0.232423	Inositol-1-monophosphatase (EC 3.1.3.25)
B8AUX7	1.088	0.989	0.909007	-0.137636	0.232978	Uncharacterized protein
B8ASC1	1.057	0.961	0.909177	-0.137367	0.233001	Uncharacterized protein
A2XA53	0.982	0.893	0.909369	-0.137063	0.23356	Uncharacterized protein
A2ZJH7	1.028	0.935	0.909533	-0.136802	0.234602	Uncharacterized protein
B8BCX5	0.686	0.624	0.909621	-0.136663	0.234651	Uncharacterized protein
A2Y2M3	1.175	1.069	0.909787	-0.136399	0.234832	Uncharacterized protein
B8AA84	1.153	1.049	0.909801	-0.136378	0.235317	PALP domain-containing protein
A2Z8Y6	0.954	0.868	0.909853	-0.136294	0.23553	Uncharacterized protein
A2Y514	1.013	0.922	0.910168	-0.135796	0.23569	Uncharacterized protein
B8BP85	0.848	0.772	0.910377	-0.135463	0.235735	CBM20 domain-containing protein
A2WMV6	0.915	0.833	0.910383	-0.135455	0.23583	Germin-like protein
B8BE22	1.152	1.049	0.91059	-0.135126	0.23597	Alba domain-containing protein
A2Y2W3	1.085	0.988	0.910599	-0.135112	0.236352	Uncharacterized protein
A2XSN6	0.953	0.868	0.910808	-0.134781	0.23686	Uncharacterized protein
A2X1S7	1.036	0.944	0.911197	-0.134165	0.236997	Uncharacterized protein
B8AHS8	1.07	0.975	0.911215	-0.134137	0.237249	RING-type domain-containing protein
A2X2S3	1.037	0.945	0.911283	-0.13403	0.237431	Uncharacterized protein
B8BBZ9	1.073	0.978	0.911463	-0.133744	0.238019	MGS domain-containing protein
B8BGJ5	0.927	0.845	0.911543	-0.133618	0.238491	Uncharacterized protein
A2ZBV5	1.086	0.99	0.911602	-0.133524	0.2386	Uncharacterized protein
A2Z8Y8	1.007	0.918	0.911619	-0.133498	0.238894	1-acyl-sn-glycerol-3-phosphate acyltransferase (EC 2.3.1.51)
B8B7K8	1.064	0.97	0.911654	-0.133441	0.239466	AA_TRNA_LIGASE_II domain-containing protein
B8A774	1.008	0.919	0.911706	-0.133359	0.239578	Lactamase_B domain-containing protein
A2X5P5	1.055	0.962	0.911848	-0.133134	0.240054	CN hydrolase domain-containing protein
A2YY14	1.08	0.985	0.912037	-0.132836	0.24055	Uncharacterized protein
A2XF75	1.092	0.996	0.912088	-0.132755	0.241	Methyltransf_11 domain-containing protein
B8A7C3	1.059	0.966	0.912181	-0.132607	0.241034	Uncharacterized protein
A2YCT4	1.094	0.998	0.912249	-0.132501	0.241471	EF-hand domain-containing protein
A2Y205	1.508	1.376	0.912467	-0.132156	0.241836	Ribulose bisphosphate carboxylase small chain, chloroplastic (Ribulose bisphosphate carboxylase small chain C) (RuBisCO small subunit) (RuBisCO small subunit C) (EC 4.1.1.39)
B8ALJ8	0.973	0.888	0.912641	-0.13188	0.241853	Arogenate dehydratase (EC 4.2.1.91)
A2XHN4	0.962	0.878	0.912682	-0.131816	0.242389	X8 domain-containing protein
B8BDR1	0.86	0.785	0.912791	-0.131644	0.242408	Uncharacterized protein
Q2F990	1.046	0.955	0.913002	-0.13131	0.242585	NADH dehydrogenase subunit 7
B8B5Y0	1.081	0.987	0.913043	-0.131245	0.242795	PAP_fibrillin domain-containing protein
B8BN16	0.991	0.905	0.913219	-0.130967	0.243102	Serine/threonine-protein phosphatase (EC 3.1.3.16)
B8AV03	0.97	0.886	0.913402	-0.130678	0.243597	Uncharacterized protein
A2WXS7	0.995	0.909	0.913568	-0.130416	0.244025	Signal recognition particle subunit SRP72
A6MZE9	0.972	0.888	0.91358	-0.130397	0.244035	Minor allergen alt a7 (Fragment)
B8AXC1	0.997	0.911	0.913741	-0.130142	0.244238	Uncharacterized protein
B8BG67	1.045	0.955	0.913876	-0.12993	0.244375	RRM domain-containing protein
B8AF60	0.778	0.711	0.913882	-0.129921	0.244386	Uncharacterized protein
B8BBM5	0.966	0.883	0.914079	-0.12961	0.244396	Abhydrolase_3 domain-containing protein
A2Z337	1.001	0.915	0.914086	-0.129598	0.244496	Tr-type G domain-containing protein
A2X724	1.06	0.969	0.914151	-0.129496	0.244501	Uncharacterized protein
A2WNF2	0.991	0.906	0.914228	-0.129374	0.244557	PRA-CH domain-containing protein
A2YXJ3	1.039	0.95	0.914341	-0.129196	0.244726	Uncharacterized protein
A2ZLP9	1.088	0.995	0.914522	-0.12891	0.244902	PsbP domain-containing protein
B8AEK7	1.09	0.997	0.914679	-0.128663	0.244991	Uncharacterized protein
A2WL16	1.008	0.922	0.914683	-0.128657	0.245332	Protein phosphatase (EC 3.1.3.16)
A2Z2J9	1.091	0.998	0.914757	-0.128539	0.245497	Uncharacterized protein
B8AC86	0.986	0.902	0.914807	-0.12846	0.245933	Pyruvate carboxyltransferase domain-containing protein
B8AHB9	1.033	0.945	0.914811	-0.128454	0.246018	Rab-GAP TBC domain-containing protein
B8A9F3	1.08	0.988	0.914815	-0.128448	0.24652	MACPF domain-containing protein
B8ANL0	1.01	0.924	0.914851	-0.128391	0.247034	VOC domain-containing protein
B8AIG0	1.057	0.967	0.914853	-0.128388	0.247252	Starch synthase, chloroplastic/amyloplastic (EC 2.4.1.-)
A2YMD1	1.069	0.978	0.914874	-0.128355	0.247947	Nudix hydrolase domain-containing protein
B8BN76	1.011	0.925	0.914936	-0.128258	0.248386	Plasma membrane ATPase (EC 7.1.2.1)
B8A841	1	0.915	0.915	-0.128156	0.248618	Uncharacterized protein
B8BLU8	1.071	0.98	0.915033	-0.128105	0.248633	Alpha-L-AF_C domain-containing protein
B8B2H7	1.049	0.96	0.915157	-0.127908	0.248767	Uncharacterized protein
B8AE35	0.92	0.842	0.915217	-0.127814	0.248823	Nudix hydrolase domain-containing protein
A2Z9E8	0.969	0.887	0.915377	-0.127563	0.251227	UBX domain-containing protein
Q0Z7Z4	0.993	0.909	0.915408	-0.127513	0.251333	Mitogen-activated protein kinase kinase 6
A2ZEA9	1.007	0.922	0.915591	-0.127225	0.251615	6-phosphogluconate dehydrogenase, decarboxylating (EC 1.1.1.44)
B8ATZ8	0.938	0.859	0.915778	-0.12693	0.25185	Uncharacterized protein
B8B6D2	0.927	0.849	0.915858	-0.126805	0.25185	Helicase ATP-binding domain-containing protein
B8AUI9	1.049	0.961	0.916111	-0.126406	0.25188	Uncharacterized protein
B8B8E2	1.051	0.963	0.91627	-0.126155	0.251933	Dolichyl-diphosphooligosaccharide--protein glycosyltransferase 48 kDa subunit (Oligosaccharyl transferase 48 kDa subunit)
B8A9S4	0.801	0.734	0.916355	-0.126022	0.252154	Phosphatidate cytidylyltransferase (EC 2.7.7.41)
A2X7K6	1.088	0.997	0.91636	-0.126013	0.252251	CN hydrolase domain-containing protein
B8AKK1	0.969	0.888	0.916409	-0.125937	0.252392	Uncharacterized protein
B8BIB2	1.053	0.965	0.916429	-0.125905	0.252424	Uncharacterized protein
B8B117	1.052	0.965	0.9173	-0.124534	0.252437	FBPase domain-containing protein
A2YJC1	0.992	0.91	0.917339	-0.124474	0.252708	Uncharacterized protein
A2X8Y4	0.969	0.889	0.917441	-0.124313	0.253053	Uncharacterized protein
A2XY17	0.97	0.89	0.917526	-0.124179	0.25334	N-acetyltransferase domain-containing protein
J7F224	1.164	1.068	0.917526	-0.124179	0.253124	50S ribosomal protein L23, chloroplastic
B8BJU1	0.958	0.879	0.917537	-0.124162	0.254008	Uncharacterized protein
A2WVA6	1.031	0.946	0.917556	-0.124132	0.254235	Aspartate aminotransferase (EC 2.6.1.1)
A2WWB5	1.032	0.947	0.917636	-0.124007	0.254769	NADH-cytochrome b5 reductase (EC 1.6.2.2)
B8AWF2	0.996	0.914	0.917671	-0.123952	0.255176	WD_REPEATS_REGION domain-containing protein
B8B6Z6	1.106	1.015	0.917722	-0.123872	0.255867	Uncharacterized protein
B8BJV7	1.094	1.004	0.917733	-0.123853	0.256048	DNA_pol3_gamma3 domain-containing protein
B8BHD6	1.167	1.071	0.917738	-0.123846	0.256395	Uncharacterized protein
A2WZG0	0.998	0.916	0.917836	-0.123692	0.256452	Uncharacterized protein
B8A7S8	0.902	0.828	0.91796	-0.123497	0.256479	Protein kinase domain-containing protein
B8BA39	1.39	1.276	0.917986	-0.123457	0.256707	Uncharacterized protein
B8BHM9	1.074	0.986	0.918063	-0.123334	0.256776	Alpha-galactosidase (EC 3.2.1.22) (Melibiase)
B8BB67	0.967	0.888	0.918304	-0.122956	0.256934	Uncharacterized protein
B8AJB1	1.115	1.024	0.918386	-0.122828	0.257147	Lipoxygenase (EC 1.13.11.-)
A2ZK93	0.872	0.801	0.918578	-0.122526	0.257352	J domain-containing protein
B8AH22	0.972	0.893	0.918724	-0.122296	0.257452	Uncharacterized protein
B8AEL7	1.012	0.93	0.918972	-0.121907	0.257713	Aspartate aminotransferase (EC 2.6.1.1)
B8BGA8	0.914	0.84	0.919037	-0.121805	0.257828	Glyco_hyd_65N_2 domain-containing protein
A2YP58	1.002	0.921	0.919162	-0.121609	0.25792	Uncharacterized protein
B8AXD3	1.027	0.944	0.919182	-0.121577	0.25808	Uncharacterized protein
A2WYS3	0.891	0.819	0.919192	-0.121562	0.258096	Homeobox domain-containing protein
B8B1J3	0.991	0.911	0.919273	-0.121434	0.258843	Uncharacterized protein
P0C461	1.14	1.048	0.919298	-0.121395	0.258961	30S ribosomal protein S12, chloroplastic
B8AJR1	0.992	0.912	0.919355	-0.121306	0.258986	Glucose-6-phosphate 1-dehydrogenase (EC 1.1.1.49)
A2Z0K4	0.844	0.776	0.919431	-0.121186	0.259174	OCRE domain-containing protein
B8AH29	0.969	0.891	0.919505	-0.121071	0.259529	SMC hinge domain-containing protein
A2YXG9	1.044	0.96	0.91954	-0.121015	0.259808	TOG domain-containing protein
A2ZMS2	0.983	0.904	0.919634	-0.120869	0.260011	Uncharacterized protein
B8AY35	1.108	1.019	0.919675	-0.120804	0.260108	Fructose-bisphosphate aldolase (EC 4.1.2.13)
B8ACG7	1.096	1.008	0.919708	-0.120752	0.260323	PH domain-containing protein
B8BH45	1.022	0.94	0.919765	-0.120663	0.261214	Uncharacterized protein
A2YGS4	1.047	0.963	0.919771	-0.120654	0.261306	Uncharacterized protein
B8BJ46	1.063	0.978	0.920038	-0.120235	0.261398	Uncharacterized protein
A2XK45	1.001	0.921	0.92008	-0.120169	0.261466	GCK domain-containing protein
A2X4F8	0.901	0.829	0.920089	-0.120155	0.261771	Dirigent protein
A2XD89	1.027	0.945	0.920156	-0.12005	0.262587	40S ribosomal protein SA
A2WLQ6	0.991	0.912	0.920283	-0.119851	0.262649	Uncharacterized protein
A2ZA03	0.942	0.867	0.920382	-0.119695	0.262889	Branched-chain-amino-acid aminotransferase (EC 2.6.1.42)
A2YUR3	1.144	1.053	0.920455	-0.119582	0.263249	PKS_ER domain-containing protein
B8AXU5	0.981	0.903	0.920489	-0.119527	0.263384	Uncharacterized protein
A2X3J5	0.919	0.846	0.920566	-0.119407	0.263577	40S ribosomal protein S3a
A2YS77	1.087	1.001	0.920883	-0.11891	0.264467	Uncharacterized protein
A2ZCP2	0.961	0.885	0.920916	-0.118859	0.264658	Uncharacterized protein
B8BPS3	1.012	0.932	0.920949	-0.118807	0.264665	J domain-containing protein
P0C5D7	0.987	0.909	0.920973	-0.11877	0.26508	Putative serine/threonine-protein phosphatase PP2A-4 catalytic subunit (EC 3.1.3.16)
A2XFV9	0.925	0.852	0.921081	-0.1186	0.265554	TPR_REGION domain-containing protein
A2WW59	0.992	0.914	0.921371	-0.118146	0.265576	Amidohydro-rel domain-containing protein
B8AH99	1.005	0.926	0.921393	-0.118111	0.265606	AAA domain-containing protein
A2YWV7	0.866	0.798	0.921478	-0.117978	0.265833	Lipoxygenase (EC 1.13.11.-)
B8B7Y3	1.046	0.964	0.921606	-0.117778	0.266175	Aldedh domain-containing protein
A2X6T4	0.919	0.847	0.921654	-0.117703	0.266343	Uncharacterized protein
A2ZL14	1.022	0.942	0.921722	-0.117596	0.266388	MFS domain-containing protein
A2YUQ6	0.962	0.887	0.922037	-0.117103	0.266557	Thioredoxin-like protein CITRX, chloroplastic (EC 1.8.-.-) (Cf-9-interacting thioredoxin) (OsCiTrx)
A2YN28	0.95	0.876	0.922105	-0.116997	0.26741	GRAS domain-containing protein
B8ANN2	0.873	0.805	0.922108	-0.116993	0.26741	PH domain-containing protein
A2X1T1	1.029	0.949	0.922255	-0.116763	0.267857	Uncharacterized protein
A2WX71	1.057	0.975	0.922422	-0.116501	0.268046	Uncharacterized protein
B8AGH8	1.07	0.987	0.92243	-0.116489	0.268314	Uncharacterized protein
B8ACC8	0.967	0.892	0.922441	-0.116472	0.268339	HD domain-containing protein
B8AQ19	0.968	0.893	0.922521	-0.116347	0.268481	GRAS domain-containing protein
B8A7I6	1.06	0.978	0.922642	-0.116158	0.268495	TPR_REGION domain-containing protein
A2Y2M4	1.022	0.943	0.922701	-0.116066	0.268589	Uncharacterized protein
B8A8U7	0.854	0.788	0.922717	-0.11604	0.269115	Uncharacterized protein
A2WSK5	1.023	0.944	0.922776	-0.115947	0.269409	Uncharacterized protein
A2XC69	1.053	0.972	0.923077	-0.115477	0.269786	Uncharacterized protein
B8BD95	0.988	0.912	0.923077	-0.115477	0.269629	Uncharacterized protein
A2XE50	0.977	0.902	0.923234	-0.115231	0.27059	Uncharacterized protein
B8BGF8	1.03	0.951	0.923301	-0.115127	0.270725	Uncharacterized protein
A2WUG5	0.966	0.892	0.923395	-0.114979	0.270725	Uncharacterized protein
B8AUL1	0.94	0.868	0.923404	-0.114966	0.270929	Uncharacterized protein
B8BBE6	1.019	0.941	0.923454	-0.114887	0.271061	TPT domain-containing protein
A2WQX8	1.006	0.929	0.923459	-0.11488	0.271064	Uncharacterized protein
A2Y8J3	1.111	1.026	0.923492	-0.114828	0.271133	Uncharacterized protein
A6N1C6	1.153	1.065	0.923677	-0.114539	0.271276	Plastid-lipid associated protein pap (Fragment)
B8BM91	0.984	0.909	0.92378	-0.114378	0.271337	Uncharacterized protein
B8APW2	0.985	0.91	0.923858	-0.114257	0.273309	Peptide-methionine (R)-S-oxide reductase (EC 1.8.4.12)
A2YIT3	1.012	0.935	0.923913	-0.114171	0.273791	Uncharacterized protein
B8A8E5	0.963	0.89	0.924195	-0.11373	0.273993	AB hydrolase-1 domain-containing protein
B8AZY4	0.924	0.854	0.924242	-0.113657	0.274691	Uncharacterized protein
A2Z179	1.122	1.037	0.924242	-0.113657	0.274205	AB hydrolase-1 domain-containing protein
B8AR23	1.057	0.977	0.924314	-0.113545	0.275235	Uncharacterized protein
B8ATU0	0.899	0.831	0.92436	-0.113473	0.27525	Uncharacterized protein
A2XFW2	1.018	0.941	0.924361	-0.113471	0.275437	Phytochrome B
A2X8Z0	1.058	0.978	0.924386	-0.113433	0.276033	Uncharacterized protein
B8BKH1	1.019	0.942	0.924436	-0.113355	0.276443	Uncharacterized protein
A2YGJ7	1.059	0.979	0.924457	-0.113322	0.276565	Uncharacterized protein
A2YMU2	1.189	1.1	0.925147	-0.112245	0.276689	Ribosome-recycling factor, chloroplastic (RRF) (Protein OsL8) (Ribosome-releasing factor, chloroplastic)
A2WQX7	1.031	0.954	0.925315	-0.111983	0.276692	Epimerase domain-containing protein
B8AXU6	1.166	1.079	0.925386	-0.111873	0.277023	Uncharacterized protein
B8AVW8	1.033	0.956	0.92546	-0.111758	0.27728	Uncharacterized protein
A2Z2D3	0.874	0.809	0.925629	-0.111494	0.277382	Uncharacterized protein
B8AMG1	1.038	0.961	0.925819	-0.111198	0.277706	Uncharacterized protein
A2ZIK9	1.092	1.011	0.925824	-0.11119	0.27785	Glutaredoxin domain-containing protein
B8AN40	1.012	0.937	0.925889	-0.111088	0.277873	Uncharacterized protein
B8B6C9	0.866	0.802	0.926097	-0.110765	0.278285	Uncharacterized protein
A2XP53	0.827	0.766	0.926239	-0.110543	0.278551	Uncharacterized protein
B8AHD0	0.936	0.867	0.926282	-0.110477	0.278613	CUE domain-containing protein
A2WSM5	1.113	1.031	0.926325	-0.110409	0.27931	Uncharacterized protein
B8AKK2	1.018	0.943	0.926326	-0.110408	0.279508	Uncharacterized protein
B8AD17	1.006	0.932	0.926441	-0.110228	0.279843	Uncharacterized protein
B8A7V0	0.98	0.908	0.926531	-0.110089	0.280305	VWFA domain-containing protein
A2XNV4	0.926	0.858	0.926566	-0.110035	0.280456	Uncharacterized protein
C6KI97	1.132	1.049	0.926678	-0.109859	0.281013	Aldo-keto reductase
B8A9D2	0.969	0.898	0.926729	-0.109781	0.281013	Uncharacterized protein
B8B5P9	1.051	0.974	0.926736	-0.109769	0.281313	Uncharacterized protein
A2XX14	0.971	0.9	0.92688	-0.109546	0.28176	Bet_v_1 domain-containing protein
A2WTQ7	1.027	0.952	0.926972	-0.109403	0.282341	Uncharacterized protein
A2ZGQ9	1.041	0.965	0.926993	-0.109369	0.282812	Uncharacterized protein
B8B742	0.962	0.892	0.927235	-0.108993	0.283178	GYF domain-containing protein
A2XXL8	1.183	1.097	0.927303	-0.108887	0.283178	Germin-like protein
B8ABX2	0.868	0.805	0.927419	-0.108706	0.283386	RRM domain-containing protein
A2XAZ5	1.008	0.935	0.927579	-0.108457	0.283997	PDZ domain-containing protein
B8B1A9	0.912	0.846	0.927632	-0.108376	0.285274	Thioredoxin reductase (EC 1.8.1.9)
A2YT92	0.956	0.887	0.927824	-0.108077	0.285839	Uncharacterized protein
A2Z8Q8	0.956	0.887	0.927824	-0.108077	0.285654	RING-type domain-containing protein
B8BCN0	0.999	0.927	0.927928	-0.107915	0.285946	SAICAR_synt domain-containing protein
A2XE09	1.168	1.084	0.928082	-0.107676	0.285998	Ribosomal_L18e/L15P domain-containing protein
B8AX04	0.99	0.919	0.928283	-0.107364	0.286277	40S ribosomal protein S7
A2Z332	1.132	1.051	0.928445	-0.107111	0.286379	Uncharacterized protein
B8AZT0	1.106	1.027	0.928571	-0.106915	0.287166	Uncharacterized protein
A2ZEB7	0.966	0.897	0.928571	-0.106915	0.28697	Uncharacterized protein
A0JJZ6	0.995	0.924	0.928643	-0.106804	0.287276	Inositol-tetrakisphosphate 1-kinase 5 (EC 2.7.1.134) (Inositol 1,3,4-trisphosphate 5/6-kinase 5) (Inositol-triphosphate 5/6-kinase 5) (Ins(1,3,4)P(3) 5/6-kinase 5) (OsITP5/6K-5) (OsITPK5) (EC 2.7.1.159)
B8BPD0	1.012	0.94	0.928854	-0.106477	0.287454	Uncharacterized protein
B8B5H6	0.99	0.92	0.929293	-0.105795	0.287701	PABS domain-containing protein
A2XA86	1.006	0.935	0.929423	-0.105592	0.288336	Uncharacterized protein
B8B7D9	0.936	0.87	0.929487	-0.105493	0.288871	Uncharacterized protein
A2Z468	1.05	0.976	0.929524	-0.105436	0.288877	Pyr_redox_2 domain-containing protein
B8AVN6	1.178	1.095	0.929542	-0.105409	0.288998	Glutamine synthetase (EC 6.3.1.2)
B8ACN1	0.938	0.872	0.929638	-0.10526	0.289157	Uncharacterized protein
B8BN42	1.038	0.965	0.929672	-0.105206	0.289561	Uncharacterized protein
B8B2Q4	1.041	0.968	0.929875	-0.104891	0.289627	Abhydrolase_3 domain-containing protein
B8ARI0	1.042	0.969	0.929942	-0.104787	0.289627	Amidohydro-rel domain-containing protein
B8AUC6	1.014	0.943	0.92998	-0.104728	0.289649	FAD-binding FR-type domain-containing protein
B8ATY2	0.972	0.904	0.930041	-0.104634	0.290035	Uncharacterized protein
A2YSQ3	0.873	0.812	0.930126	-0.104502	0.290262	Xyloglucan endotransglucosylase/hydrolase (EC 2.4.1.207)
B8AU70	1.048	0.975	0.930344	-0.104165	0.291042	Uncharacterized protein
A2X915	0.95	0.884	0.930526	-0.103881	0.291082	Peptidase A1 domain-containing protein
A2X3V3	1.022	0.951	0.930528	-0.103878	0.291793	Aminotran_1_2 domain-containing protein
B8BM10	0.965	0.898	0.93057	-0.103813	0.29187	AMP-binding domain-containing protein
A2XIT7	1.009	0.939	0.930624	-0.103729	0.291894	KH type-2 domain-containing protein
A2YGV6	1.141	1.062	0.930762	-0.103515	0.292419	Prephenate/arogenate dehydrogenase domain-containing protein
A2XBS2	0.968	0.901	0.930785	-0.10348	0.292837	PCI domain-containing protein
B8BHJ4	0.968	0.901	0.930785	-0.10348	0.292783	Nascent polypeptide-associated complex subunit beta
B8AU34	0.997	0.928	0.930792	-0.103469	0.292845	Uncharacterized protein
B8AKA5	0.941	0.876	0.930925	-0.103264	0.294203	Chorismate synthase (EC 4.2.3.5)
A2WST5	1.058	0.985	0.931002	-0.103144	0.29464	Uncharacterized protein
A2YUL8	1.033	0.962	0.931268	-0.102731	0.294974	Fe-S_biosyn domain-containing protein
A2YRF1	0.975	0.908	0.931282	-0.10271	0.29517	PHB domain-containing protein
B8AWV2	0.774	0.721	0.931525	-0.102334	0.295175	CTP synthase (EC 6.3.4.2) (UTP--ammonia ligase)
A2YNZ1	0.935	0.871	0.931551	-0.102294	0.295274	Uncharacterized protein
B8AGX3	1.052	0.98	0.931559	-0.102281	0.295649	Uncharacterized protein
A2XFD1	1.128	1.051	0.931738	-0.102004	0.296318	PEROXIDASE_4 domain-containing protein
A2WVH7	1.042	0.971	0.931862	-0.101812	0.296375	Uncharacterized protein
B8AVX9	0.734	0.684	0.93188	-0.101784	0.297328	Molybdopterin molybdenumtransferase (EC 2.10.1.1) [Includes: Molybdopterin adenylyltransferase (MPT adenylyltransferase) (EC 2.7.7.75) (Domain G); Molybdopterin molybdenumtransferase (MPT Mo-transferase) (EC 2.10.1.1) (Domain E)]
A2X288	1.057	0.985	0.931883	-0.10178	0.298662	Glycosyltransferase (EC 2.4.1.-)
A2Z480	1.079	1.006	0.932345	-0.101065	0.29872	40S ribosomal protein S25
A2X0A5	1.111	1.036	0.932493	-0.100835	0.29884	Eukaryotic translation initiation factor 3 subunit J (eIF3j)
B8AKJ9	1.009	0.941	0.932607	-0.10066	0.299148	SANT domain-containing protein
A2X5Y2	1.01	0.942	0.932673	-0.100556	0.29978	Uncharacterized protein
A2XPH9	1.114	1.039	0.932675	-0.100554	0.300397	Uncharacterized protein
A2YMJ8	1.174	1.095	0.932709	-0.100502	0.300692	Cytochrome b6-f complex iron-sulfur subunit (EC 7.1.1.6)
B8BCL9	0.938	0.875	0.932836	-0.100305	0.300692	PKS_ER domain-containing protein
B8AX87	0.986	0.92	0.933063	-0.0999538	0.300887	Tr-type G domain-containing protein
B8A6Q9	1.061	0.99	0.933082	-0.0999242	0.301406	Uncharacterized protein
B8AUD0	0.931	0.869	0.933405	-0.099425	0.301858	Uncharacterized protein
B8BIE6	0.892	0.833	0.933857	-0.0987272	0.302207	NERD domain-containing protein
A2YSV1	0.983	0.918	0.933876	-0.0986973	0.302316	MHD domain-containing protein
B8B7K4	1.029	0.961	0.933916	-0.0986346	0.302436	t-SNARE coiled-coil homology domain-containing protein
A2Z7X6	0.97	0.906	0.934021	-0.0984737	0.302439	Uncharacterized protein
B8AS60	1.11	1.037	0.934234	-0.0981438	0.302575	Uncharacterized protein
B8ASW6	1.022	0.955	0.934442	-0.0978226	0.303394	Cyclic nucleotide-binding domain-containing protein
A2XJB6	0.993	0.928	0.934542	-0.0976689	0.303783	GP-PDE domain-containing protein
A2Z6N7	0.993	0.928	0.934542	-0.0976689	0.303489	NAD(P)H-hydrate epimerase (EC 5.1.99.6) (NAD(P)HX epimerase)
A2WXH7	0.994	0.929	0.934608	-0.0975673	0.303979	Uncharacterized protein
A2ZN00	0.966	0.903	0.934783	-0.0972972	0.304086	Methionine aminopeptidase 2 (MAP 2) (MetAP 2) (EC 3.4.11.18) (Peptidase M)
B8BHM7	0.999	0.934	0.934935	-0.0970621	0.30426	Alpha-galactosidase (EC 3.2.1.22) (Melibiase)
B8BKA3	1.047	0.979	0.935053	-0.0968807	0.304395	Uncharacterized protein
A2Y7I6	1.063	0.994	0.935089	-0.0968238	0.3045	Uncharacterized protein
B8BDP7	1.002	0.937	0.93513	-0.0967616	0.304545	Uncharacterized protein
A0A1D9CEX0	1.187	1.11	0.935131	-0.0967603	0.304719	Chloroplast ferredoxin-dependent glutamate synthase
A2X1X4	1.049	0.981	0.935176	-0.0966896	0.304794	Peroxiredoxin (EC 1.11.1.15)
B8AIY6	1.007	0.942	0.935452	-0.0962647	0.305025	Uncharacterized protein
B8A800	1.023	0.957	0.935484	-0.0962153	0.305348	CTP_transf_like domain-containing protein
B8BH78	0.978	0.915	0.935583	-0.0960627	0.305725	Uncharacterized protein
B8APU2	0.979	0.916	0.935649	-0.0959613	0.306029	HP domain-containing protein
A2XQV4	0.964	0.902	0.935685	-0.0959057	0.306029	Electron transfer flavoprotein subunit beta, mitochondrial (Beta-ETF)
B8BLT0	0.996	0.932	0.935743	-0.0958158	0.306163	FHA domain-containing protein
A2X7Z3	1.059	0.991	0.935788	-0.0957456	0.306339	AA_kinase domain-containing protein
A2YQ40	1.044	0.977	0.935824	-0.0956912	0.307004	Uncharacterized protein
B8ANR5	1.091	1.021	0.935839	-0.0956682	0.307933	Smr domain-containing protein
A2X0M6	1.014	0.949	0.935897	-0.0955777	0.308009	WD_REPEATS_REGION domain-containing protein
B8B2A2	1.03	0.964	0.935922	-0.0955393	0.308072	Uncharacterized protein
A2WSS4	1.125	1.053	0.936	-0.0954196	0.308119	Neutral ceramidase (EC 3.5.1.23)
B8AKN9	1.033	0.967	0.936108	-0.0952525	0.308176	Serine/threonine-protein phosphatase (EC 3.1.3.16)
B8BI02	0.988	0.925	0.936235	-0.0950577	0.308275	Uncharacterized protein
A2XB08	1.021	0.956	0.936337	-0.0949003	0.308759	Protein kinase domain-containing protein
B8BMC0	1.021	0.956	0.936337	-0.0949003	0.308634	Uncharacterized protein
B8AZS4	1.006	0.942	0.936382	-0.0948313	0.308771	Uncharacterized protein
B8AXS4	0.944	0.884	0.936441	-0.0947405	0.309504	Mitochondrial fission 1 protein
A2X961	1.121	1.05	0.936664	-0.0943969	0.309504	Uncharacterized protein
B8APU1	0.952	0.892	0.936975	-0.0939179	0.309504	Uncharacterized protein
A2Y4H0	1	0.937	0.937	-0.093879	0.310059	Uncharacterized protein
A2YIW7	1.175	1.101	0.937021	-0.0938463	0.31018	Thioredoxin H-type (Trx-H) (Phloem sap 13 kDa protein 1)
B8BMD4	0.81	0.759	0.937037	-0.093822	0.310719	Uncharacterized protein
B8ALD1	0.985	0.923	0.937056	-0.0937931	0.310978	Thioredoxin
B8B2K6	1.065	0.998	0.937089	-0.0937417	0.311018	AAA domain-containing protein
A2X2N8	0.86	0.806	0.937209	-0.0935568	0.311078	MFS domain-containing protein
A2YRB6	1.004	0.941	0.937251	-0.0934926	0.311243	Uncharacterized protein
B8AD93	1.02	0.956	0.937255	-0.0934866	0.311273	Uncharacterized protein
A2XSZ0	0.912	0.855	0.9375	-0.0931094	0.312898	Cytochrome b-c1 complex subunit Rieske, mitochondrial (EC 7.1.1.8)
B8BIS6	0.928	0.87	0.9375	-0.0931094	0.312627	HIT domain-containing protein
B8BJN0	0.96	0.9	0.9375	-0.0931094	0.311558	Uncharacterized protein
C5NNQ4	1.011	0.948	0.937685	-0.092824	0.31304	Uncharacterized protein
B8AQ03	1.108	1.039	0.937726	-0.0927622	0.313115	Adenylosuccinate synthetase, chloroplastic (AMPSase) (AdSS) (EC 6.3.4.4) (IMP--aspartate ligase)
B8AI99	1.079	1.012	0.937905	-0.0924856	0.313132	Thioredoxin domain-containing protein
A2WUX9	1.016	0.953	0.937992	-0.0923523	0.313393	Phosphotransferase (EC 2.7.1.-)
A2XHV1	1.113	1.044	0.938005	-0.0923319	0.314232	Ribosomal_L18e/L15P domain-containing protein
A2X285	0.952	0.893	0.938025	-0.0923014	0.314532	Glycosyltransferase (EC 2.4.1.-)
A2YVH4	0.969	0.909	0.93808	-0.0922164	0.314686	ClpS domain-containing protein
B8A8C3	0.953	0.894	0.93809	-0.0922014	0.314908	V-SNARE domain-containing protein
B8AFD5	1.003	0.941	0.938185	-0.092055	0.31519	Uncharacterized protein
B8ALI5	0.96	0.901	0.938542	-0.0915073	0.315318	Uncharacterized protein
A2XFY5	0.994	0.933	0.938632	-0.0913688	0.315471	Uncharacterized protein
A2XWJ3	1.06	0.995	0.938679	-0.0912958	0.315977	SIS domain-containing protein
B8BPT1	1.142	1.072	0.938704	-0.0912577	0.316182	CN hydrolase domain-containing protein
A2YMQ3	0.93	0.873	0.93871	-0.0912491	0.316483	Hydrolase_4 domain-containing protein
A2X6Q9	0.964	0.905	0.938797	-0.0911154	0.316704	Iso_dh domain-containing protein
B8B8M0	0.952	0.894	0.939076	-0.0906867	0.316771	MHD domain-containing protein
A2Y2L0	0.97	0.911	0.939175	-0.0905337	0.316826	SUN domain-containing protein
A2YEV7	1.086	1.02	0.939227	-0.090455	0.317076	CRAL-TRIO domain-containing protein
A2YQ78	0.972	0.913	0.9393	-0.0903415	0.317339	A_deaminase domain-containing protein
A2Z744	1.023	0.961	0.939394	-0.0901978	0.31736	Uncharacterized protein
A2XYZ8	0.71	0.667	0.939437	-0.0901323	0.317397	Uncharacterized protein
A2X8F0	0.975	0.916	0.939487	-0.0900546	0.318873	Uncharacterized protein
A2X8Y7	1.044	0.981	0.939655	-0.0897967	0.3194	Uncharacterized protein
A2WMG4	1.012	0.951	0.939723	-0.089692	0.319442	Histidinol dehydrogenase, chloroplastic (HDH) (EC 1.1.1.23)
B8AM45	1.13	1.062	0.939823	-0.089539	0.319552	DSBA domain-containing protein
A2WYS1	0.965	0.907	0.939896	-0.0894264	0.320037	C2 domain-containing protein
A2XU68	0.982	0.923	0.939919	-0.0893924	0.320055	Uncharacterized protein
B8BD58	0.949	0.892	0.939937	-0.0893644	0.320209	Uncharacterized protein
A2Y754	1.017	0.956	0.94002	-0.0892372	0.320761	ENTH domain-containing protein
A2YS04	0.935	0.879	0.940107	-0.0891032	0.32092	ATP-grasp domain-containing protein
B8BCN7	1.052	0.989	0.940114	-0.0890923	0.321303	Aamy domain-containing protein
A2WYE9	0.952	0.895	0.940126	-0.0890739	0.321648	Probable sucrose-phosphate synthase 1 (EC 2.4.1.14) (UDP-glucose-fructose-phosphate glucosyltransferase)
B8BHC3	0.943	0.887	0.940615	-0.0883237	0.321785	DUF1338 domain-containing protein
A0MLU6	1.064	1.001	0.940789	-0.0880562	0.321806	Eukaryotic translation initiation factor 3 subunit E (eIF3e) (Eukaryotic translation initiation factor 3 subunit 6)
B8AMX7	0.946	0.89	0.940803	-0.0880348	0.321849	WD_REPEATS_REGION domain-containing protein
A2X736	1.048	0.986	0.94084	-0.0879792	0.321935	Uncharacterized protein
A2YGS3	1	0.941	0.941	-0.0877334	0.321981	Delta-aminolevulinic acid dehydratase (EC 4.2.1.24)
A2XP30	1.034	0.973	0.941006	-0.0877245	0.322367	Uncharacterized protein
A2XMW9	0.984	0.926	0.941057	-0.0876461	0.322537	ENT domain-containing protein
A2Z7W8	0.936	0.881	0.941239	-0.0873665	0.32279	MFS domain-containing protein
A2XIZ6	1.022	0.962	0.941292	-0.0872864	0.32283	Inositol-1-monophosphatase (EC 3.1.3.25)
B8A9U0	0.973	0.916	0.941418	-0.0870922	0.322848	PKS_ER domain-containing protein
A2Y4Z1	0.992	0.934	0.941532	-0.0869176	0.322914	Amidophosphoribosyltransferase (ATase) (EC 2.4.2.14) (Glutamine phosphoribosylpyrophosphate amidotransferase)
B8B1K3	1.027	0.967	0.941577	-0.0868484	0.322984	6-phosphogluconate dehydrogenase, decarboxylating (EC 1.1.1.44)
B8BPN4	1.01	0.951	0.941584	-0.086838	0.322984	Aldo_ket_red domain-containing protein
B8BLZ5	0.976	0.919	0.941598	-0.0868163	0.323154	FAD-binding PCMH-type domain-containing protein
B8AN77	1.045	0.984	0.941627	-0.0867727	0.323289	Uncharacterized protein
B8BHT2	1.011	0.952	0.941642	-0.0867495	0.323945	Methionine aminopeptidase (EC 3.4.11.18)
A2ZKT4	0.893	0.841	0.941769	-0.0865544	0.324061	Uncharacterized protein
B8AB01	0.997	0.939	0.941825	-0.0864683	0.324229	Uncharacterized protein
B8BMV1	0.964	0.908	0.941909	-0.0863408	0.324531	Phos_pyr_kin domain-containing protein
A2XG58	0.947	0.892	0.941922	-0.0863207	0.324606	Uncharacterized protein
B8AC72	0.861	0.811	0.941928	-0.0863113	0.324715	Uncharacterized protein
A2Y7G2	0.913	0.86	0.94195	-0.0862782	0.325327	GB1/RHD3-type G domain-containing protein
B8AFJ4	1.034	0.974	0.941973	-0.0862425	0.325922	Uncharacterized protein
B8B8J4	1.034	0.974	0.941973	-0.0862425	0.325349	RRM domain-containing protein
B8AQ35	0.966	0.91	0.942029	-0.0861566	0.326561	PCI domain-containing protein
B8AYH0	0.984	0.927	0.942073	-0.086089	0.326623	Ribosomal_L16 domain-containing protein
B8AXH7	1.057	0.996	0.942289	-0.0857577	0.326626	Nucleoside diphosphate kinase (EC 2.7.4.6)
A2ZN20	0.971	0.915	0.942327	-0.0856996	0.32688	RRM domain-containing protein
A2XKY8	1.024	0.965	0.942383	-0.0856149	0.327433	Proteasome subunit beta (EC 3.4.25.1)
A3QQQ3	0.991	0.934	0.942482	-0.0854625	0.327491	UTP--glucose-1-phosphate uridylyltransferase (EC 2.7.7.9)
A2XLZ4	1.061	1	0.942507	-0.0854247	0.327823	Uncharacterized protein
B8AYW0	0.818	0.771	0.942543	-0.08537	0.32787	Auxin-responsive protein
A2XID3	1.013	0.955	0.942744	-0.0850615	0.32853	Allene oxide cyclase, chloroplastic (OsAOC) (EC 5.3.99.6)
B8ATK2	1.083	1.021	0.942752	-0.0850504	0.328745	Uncharacterized protein
B8APX8	1.034	0.975	0.94294	-0.0847621	0.328839	Uncharacterized protein
A2Y2Y4	1.073	1.012	0.94315	-0.0844408	0.329074	Uncharacterized protein
B8AUD6	1.003	0.946	0.94317	-0.0844095	0.329251	Gamma-glutamylcyclotransferase (EC 4.3.2.9)
B8BAZ9	1.091	1.029	0.943171	-0.0844081	0.329322	RRM domain-containing protein
B8BNM4	0.934	0.881	0.943255	-0.0842805	0.329647	Protein kinase domain-containing protein
A2XM26	0.937	0.884	0.943436	-0.0840027	0.329732	Uncharacterized protein
A2ZLP6	0.955	0.901	0.943455	-0.0839736	0.330019	Uncharacterized protein
B8AYT9	1.01	0.953	0.943564	-0.0838072	0.330326	Uncharacterized protein
B8AQU2	1.028	0.97	0.94358	-0.0837836	0.330679	Uncharacterized protein
B8AMQ6	0.943	0.89	0.943796	-0.0834524	0.331376	Uncharacterized protein
A2YM35	0.962	0.908	0.943867	-0.0833446	0.332065	Probable pyruvate, phosphate dikinase regulatory protein, chloroplastic (EC 2.7.11.32) (EC 2.7.4.27) (Bifunctional dikinase regulatory protein) (BFRP) (Pyruvate, Pi dikinase regulatory protein) (PPDK RP) (PPDK regulatory protein)
B8AVY2	1.016	0.959	0.943898	-0.0832977	0.332248	Uncharacterized protein
A2X1V6	0.946	0.893	0.943975	-0.08318	0.332374	Uncharacterized protein
A2XU19	1.215	1.147	0.944033	-0.0830909	0.332541	FSH1 domain-containing protein
B8AY41	0.858	0.81	0.944056	-0.0830557	0.332791	Fe2OG dioxygenase domain-containing protein
B8B9N5	0.788	0.744	0.944162	-0.082893	0.332834	Uncharacterized protein
B8ASH5	1.093	1.032	0.94419	-0.0828504	0.332834	Uncharacterized protein
A2XC41	1.041	0.983	0.944284	-0.0827067	0.332919	Chloroplast signal recognition particle 43
B8ARD9	0.935	0.883	0.944385	-0.0825529	0.333325	Uncharacterized protein
A2YMS7	0.991	0.936	0.944501	-0.0823765	0.333597	Uncharacterized protein
A2ZLB6	0.977	0.923	0.944729	-0.0820279	0.333696	Uncharacterized protein
A2WUB4	0.981	0.927	0.944954	-0.0816838	0.333839	SurE domain-containing protein
B8BAX7	1.073	1.014	0.945014	-0.0815924	0.333906	NADH dehydrogenase [ubiquinone] iron-sulfur protein 6, mitochondrial
A2X8A0	1.001	0.946	0.945055	-0.0815299	0.333933	Uncharacterized protein
A2YFC3	1.002	0.947	0.94511	-0.0814462	0.334123	Nudix hydrolase domain-containing protein
B8BH96	0.967	0.914	0.945191	-0.0813217	0.334142	Uncharacterized protein
A2XFX2	1.022	0.966	0.945205	-0.0813001	0.335102	Uncharacterized protein
A2XRZ0	0.949	0.897	0.945205	-0.0813001	0.334584	Probable aldo-keto reductase 2 (EC 1.1.1.-)
B8AD38	0.986	0.932	0.945233	-0.0812577	0.335102	MFS domain-containing protein
A2XNH5	1.025	0.969	0.945366	-0.0810553	0.335365	J domain-containing protein
Q2F951	0.99	0.936	0.945455	-0.08092	0.3354	NADH dehydrogenase subunit 9
A2YI66	1.119	1.058	0.945487	-0.0808704	0.335446	Uncharacterized protein
A2XNF7	0.918	0.868	0.945534	-0.0807991	0.335508	ADF-H domain-containing protein
B8AMY7	0.9	0.851	0.945556	-0.0807659	0.335898	Uncharacterized protein
A2XB41	0.992	0.938	0.945565	-0.0807522	0.335921	Uncharacterized protein
B8B8U1	0.846	0.8	0.945626	-0.0806577	0.335993	Uncharacterized protein
B8B5N5	1.122	1.061	0.945633	-0.080648	0.335993	Protein kinase domain-containing protein
B8ARM5	0.959	0.907	0.945777	-0.0804283	0.336063	CPSF_A domain-containing protein
B8AW95	0.851	0.805	0.945946	-0.0801703	0.336419	Uncharacterized protein
B8B461	0.999	0.945	0.945946	-0.0801703	0.336373	Uncharacterized protein
A2XU70	0.945	0.894	0.946032	-0.0800395	0.33647	Protein kinase domain-containing protein
A2YM28	0.834	0.789	0.946043	-0.0800221	0.336746	Thiamine thiazole synthase, chloroplastic (Thiazole biosynthetic enzyme) (EC 2.4.2.60)
B8BBZ1	0.964	0.912	0.946058	-0.0799993	0.336755	YTH domain-containing protein
A2ZM75	1.02	0.965	0.946078	-0.0799683	0.336859	Pribosyltran domain-containing protein
B8A9R0	1.041	0.985	0.946206	-0.0797744	0.337001	Uncharacterized protein
A2XK32	0.911	0.862	0.946213	-0.0797632	0.337071	Uncharacterized protein
B8AKQ1	1.023	0.968	0.946237	-0.0797272	0.337401	Bac_surface_Ag domain-containing protein
A2YS08	1.023	0.968	0.946237	-0.0797272	0.337071	Uncharacterized protein
B8ASM0	0.949	0.898	0.946259	-0.0796926	0.337442	XendoU domain-containing protein
B8BB04	1.044	0.988	0.94636	-0.0795388	0.337717	Uncharacterized protein
B8AWW2	1.007	0.953	0.946375	-0.0795156	0.33775	Uncharacterized protein
A2ZLS4	0.97	0.918	0.946392	-0.0794906	0.338065	Putative diaminopimelate epimerase, chloroplastic (DAP epimerase) (EC 5.1.1.7)
A2YC62	1.009	0.955	0.946482	-0.0793535	0.33827	Uncharacterized protein
A2Y0Q8	0.953	0.902	0.946485	-0.0793488	0.33827	CBM20 domain-containing protein
B8AQR2	0.991	0.938	0.946519	-0.0792971	0.338416	Uncharacterized protein
A2XR98	1.048	0.992	0.946565	-0.0792267	0.339005	Glycosyltransferase (EC 2.4.1.-)
B8ASY3	1.011	0.957	0.946588	-0.0791922	0.339324	Uncharacterized protein
B8BIX4	1.011	0.957	0.946588	-0.0791922	0.339089	RRM domain-containing protein
A2Y633	0.938	0.888	0.946695	-0.0790282	0.339632	Transcription elongation factor spt6
A2X0Q5	0.957	0.906	0.946708	-0.0790079	0.339641	X8 domain-containing protein
B8BNH9	1.015	0.961	0.946798	-0.0788714	0.339805	Uncharacterized protein
A2X7Q5	1.034	0.979	0.946809	-0.0788554	0.339943	Uncharacterized protein
B8AIW4	1.036	0.981	0.946911	-0.078699	0.340089	HD domain-containing protein
B8A7N3	0.943	0.893	0.946978	-0.0785976	0.340257	Protein-lysine N-methyltransferase OsI_03311 (EC 2.1.1.-)
B8B503	0.943	0.893	0.946978	-0.0785976	0.3401	Guanosine nucleotide diphosphate dissociation inhibitor
B8BEE0	1.227	1.162	0.947025	-0.0785252	0.340384	Transmembrane 9 superfamily member
A2Y502	1.042	0.987	0.947217	-0.0782333	0.340396	Inhibitor I9 domain-containing protein
B8AY53	1.27	1.203	0.947244	-0.0781919	0.340449	AIG1-type G domain-containing protein
B8AGY8	1.101	1.043	0.947321	-0.0780753	0.340582	Aconitase domain-containing protein
A2YY23	1.008	0.955	0.947421	-0.077923	0.341035	Pyr_redox_2 domain-containing protein
A2YY43	0.951	0.901	0.947424	-0.0779182	0.34119	Uncharacterized protein
A2XL74	0.971	0.92	0.947477	-0.0778374	0.341266	S5A_REDUCTASE domain-containing protein
B8B8B7	1.029	0.975	0.947522	-0.0777689	0.341493	CBFD_NFYB_HMF domain-containing protein
A2XAZ0	1.049	0.994	0.947569	-0.0776969	0.341659	Uncharacterized protein
A2XK87	1.03	0.976	0.947573	-0.0776913	0.341807	X8 domain-containing protein
B8BAC6	1.031	0.977	0.947624	-0.0776139	0.341895	Ribosomal_S13_N domain-containing protein
A2YNK7	1.242	1.177	0.947665	-0.0775509	0.342066	KH type-2 domain-containing protein
A2X847	1.051	0.996	0.947669	-0.077545	0.342266	Uncharacterized protein
B8BM87	0.994	0.942	0.947686	-0.0775188	0.342462	Glutathione synthetase (GSH-S) (EC 6.3.2.3)
B8ANE8	1.167	1.106	0.947729	-0.0774532	0.342571	HIT domain-containing protein
A2YIE9	1.036	0.982	0.947876	-0.0772291	0.34278	S5A_REDUCTASE domain-containing protein
A2XN28	1.037	0.983	0.947927	-0.0771526	0.342853	AAI domain-containing protein
B8ASD4	0.903	0.856	0.947951	-0.0771152	0.343178	Fn3_like domain-containing protein
A2YEM3	0.962	0.912	0.948025	-0.0770031	0.3434	Uncharacterized protein
A2Z8X6	0.963	0.913	0.948079	-0.0769209	0.344658	BRO1 domain-containing protein
A2WUI9	1.041	0.987	0.948127	-0.0768481	0.344863	Uncharacterized protein
B8AEU4	1.003	0.951	0.948156	-0.0768044	0.345138	Epimerase domain-containing protein
A2X7Q0	1.062	1.007	0.948211	-0.0767201	0.345441	MSP domain-containing protein
A2ZCK1	0.87	0.825	0.948276	-0.0766213	0.345514	Alcohol dehydrogenase family-3
B8AWC8	1.084	1.028	0.948339	-0.0765245	0.345514	GOLD domain-containing protein
A2WTK8	1.046	0.992	0.948375	-0.0764708	0.345714	Uncharacterized protein
B8BBW2	0.931	0.883	0.948443	-0.0763677	0.345939	Uncharacterized protein
B8AFY2	0.815	0.773	0.948466	-0.0763316	0.346502	Aminotran_1_2 domain-containing protein
B8B3G4	1.225	1.162	0.948571	-0.0761717	0.346524	Uncharacterized protein
A2ZF17	1.032	0.979	0.948643	-0.0760622	0.34662	Citrate synthase
B8B3Z2	1.001	0.95	0.949051	-0.0754426	0.347444	Peptidase_S9 domain-containing protein
B8A764	0.963	0.914	0.949117	-0.0753416	0.347593	Uncharacterized protein
B8AM29	0.945	0.897	0.949206	-0.0752063	0.347593	Uncharacterized protein
A2XKY7	1.006	0.955	0.949304	-0.0750577	0.347745	Uncharacterized protein
B8B1L5	0.967	0.918	0.949328	-0.0750217	0.347754	Uncharacterized protein
B8B377	0.967	0.918	0.949328	-0.0750217	0.347751	Peptidase_S9 domain-containing protein
A2XHA9	0.988	0.938	0.949393	-0.0749231	0.348198	Uncharacterized protein
B8B653	1.029	0.977	0.949465	-0.0748125	0.348222	Peroxidase (EC 1.11.1.7)
B8ABS1	0.993	0.943	0.949648	-0.0745359	0.348448	Uncharacterized protein
A2WXS1	1.013	0.962	0.949654	-0.0745254	0.348464	Glutamine amidotransferase type-1 domain-containing protein
A2XN85	0.954	0.906	0.949686	-0.0744782	0.348575	Mitochondrial Rho GTPase (EC 3.6.5.-)
B8AFD8	1.039	0.987	0.949952	-0.0740737	0.348847	Uncharacterized protein
A2XXI9	1.04	0.988	0.95	-0.0740006	0.349161	Uncharacterized protein
A2YIN7	0.98	0.931	0.95	-0.0740006	0.348847	AAI domain-containing protein
B8B8S6	1.021	0.97	0.950049	-0.0739262	0.34969	Uncharacterized protein
B8A968	0.981	0.932	0.950051	-0.0739232	0.34982	Pyridoxal phosphate homeostasis protein (PLP homeostasis protein)
B8AJA8	0.961	0.913	0.950052	-0.0739216	0.350019	Citrate synthase
B8ALV7	1.024	0.973	0.950195	-0.073704	0.350592	CMP/dCMP-type deaminase domain-containing protein
B8BCC4	0.984	0.935	0.950203	-0.073692	0.351051	Uncharacterized protein
A2ZN54	0.905	0.86	0.950276	-0.0735811	0.351373	Purple acid phosphatase (EC 3.1.3.2)
B8A843	1.066	1.013	0.950281	-0.0735733	0.351505	Uncharacterized protein
B8AH11	0.946	0.899	0.950317	-0.0735191	0.351534	Uncharacterized protein
B8AMW5	0.988	0.939	0.950405	-0.0733859	0.351599	tRNA-synt_1e domain-containing protein
B8BN41	0.988	0.939	0.950405	-0.0733859	0.35159	Uncharacterized protein
B8B598	0.889	0.845	0.950506	-0.0732321	0.351619	Uncharacterized protein
B8BNF3	1.034	0.983	0.950677	-0.0729729	0.352388	Transmembrane 9 superfamily member
B8B382	0.974	0.926	0.950719	-0.0729096	0.352792	Serine/threonine-protein phosphatase (EC 3.1.3.16)
A2X547	0.894	0.85	0.950783	-0.072812	0.352837	Uncharacterized protein
B8AFX5	0.775	0.737	0.950968	-0.0725317	0.352963	Uncharacterized protein
B8B4Z1	0.941	0.895	0.951116	-0.072307	0.353088	Uncharacterized protein
A2XCC4	1.025	0.975	0.95122	-0.0721498	0.353702	Uncharacterized protein
A2YWD0	1.149	1.093	0.951262	-0.0720854	0.353798	Uncharacterized protein
A2WZ68	0.944	0.898	0.951271	-0.0720714	0.354096	FMN_red domain-containing protein
A2Y533	1.047	0.996	0.951289	-0.0720438	0.354114	Histone H3.2
A2WXB5	1.006	0.957	0.951292	-0.0720395	0.354131	U6 snRNA-associated Sm-like protein LSm3
A2X1S4	0.924	0.879	0.951299	-0.0720297	0.35454	Uncharacterized protein
B8A8C9	0.97	0.923	0.951546	-0.0716541	0.354558	Phospholipase A1-II 5 (EC 3.1.1.-)
B8AB70	1.014	0.965	0.951677	-0.0714568	0.354688	Uncharacterized protein
B8AHL6	1.035	0.985	0.951691	-0.0714351	0.354716	Uncharacterized protein
A2X9M7	0.953	0.907	0.951731	-0.0713737	0.355104	Uncharacterized protein
A2XN43	1.016	0.967	0.951772	-0.0713126	0.355133	Rieske domain-containing protein
A2YP98	1.041	0.991	0.951969	-0.0710131	0.355254	NADH dehydrogenase [ubiquinone] flavoprotein 1, mitochondrial (EC 1.6.99.3) (EC 7.1.1.2)
A2Y1C0	1	0.952	0.952	-0.0709665	0.355276	Thioredoxin domain-containing protein
A2XSG0	1.002	0.954	0.952096	-0.0708213	0.356026	PKS_ER domain-containing protein
A2Z2X9	1.023	0.974	0.952102	-0.0708125	0.35615	Ribosomal_L7Ae domain-containing protein
B8AWG5	1.044	0.994	0.952107	-0.070804	0.356174	2Fe-2S ferredoxin-type domain-containing protein
B8ABA7	1.005	0.957	0.952239	-0.0706047	0.356351	Uncharacterized protein
B8B413	1.047	0.997	0.952245	-0.070596	0.356381	RRM domain-containing protein
A2Z3I9	1.006	0.958	0.952286	-0.0705327	0.356727	Proteasome subunit alpha type-7-B (EC 3.4.25.1) (20S proteasome alpha subunit D-2) (20S proteasome subunit alpha-4-B)
B8AZS6	1.111	1.058	0.952295	-0.0705192	0.357299	Thioredoxin
A2Y9X3	1.219	1.161	0.95242	-0.0703302	0.357868	ENTH domain-containing protein
B8AHP7	0.988	0.941	0.952429	-0.0703163	0.358567	Uncharacterized protein
A6MZE4	1.094	1.042	0.952468	-0.0702575	0.358647	Senescence associated protein
A2WNB9	1.01	0.962	0.952475	-0.0702465	0.359043	ATP-dependent Clp protease proteolytic subunit
B8AJQ5	0.994	0.947	0.952716	-0.0698814	0.359195	NAD(P)-bd_dom domain-containing protein
A2Z1P3	0.889	0.847	0.952756	-0.0698214	0.359307	Uncharacterized protein
B8BI40	0.995	0.948	0.952764	-0.0698095	0.359696	Uncharacterized protein
A2YQU8	0.975	0.929	0.952821	-0.0697236	0.3601	Pre-mRNA-splicing factor SLU7
B8BJJ6	0.954	0.909	0.95283	-0.069709	0.360625	Uncharacterized protein
A2XLF0	1.105	1.053	0.952941	-0.0695409	0.360953	Uncharacterized protein
B8AM58	1.024	0.976	0.953125	-0.0692627	0.361234	PfkB domain-containing protein
A2XN40	1.028	0.98	0.953307	-0.0689866	0.361451	Serine/threonine-protein phosphatase PP2A-2 catalytic subunit (EC 3.1.3.16)
B8AZA5	1.076	1.026	0.953532	-0.0686473	0.361875	Protein kinase domain-containing protein
A2X5K4	1.012	0.965	0.953557	-0.0686084	0.362018	Uncharacterized protein
B8AKE5	0.95	0.906	0.953684	-0.0684165	0.362143	Uncharacterized protein
B8AN87	0.951	0.907	0.953733	-0.0683428	0.362416	AMP-binding domain-containing protein
B8B9P9	0.995	0.949	0.953769	-0.0682884	0.362871	Ribonucleoprotein-like
B8B3S7	0.976	0.931	0.953893	-0.0681	0.36326	Serine/threonine-protein phosphatase 2A 55 kDa regulatory subunit B
B8B892	0.957	0.913	0.954023	-0.0679041	0.363294	Uncharacterized protein
B8BBJ7	1.026	0.979	0.954191	-0.06765	0.363853	FAD-binding FR-type domain-containing protein
A2X0J0	1.094	1.044	0.954296	-0.067491	0.363993	Uncharacterized protein
D0TZM6	0.855	0.816	0.954386	-0.0673553	0.364685	Starch synthase, chloroplastic/amyloplastic (EC 2.4.1.-)
B8AH74	1.01	0.964	0.954455	-0.0672502	0.365107	Uncharacterized protein
B8AJ47	0.991	0.946	0.954591	-0.0670449	0.36522	tRNA_edit domain-containing protein
A2YL38	0.992	0.947	0.954637	-0.0669757	0.36573	Uncharacterized protein
A2Z3C4	1.037	0.99	0.954677	-0.0669155	0.365827	Probable 6-phosphogluconolactonase 4, chloroplastic (6PGL 4) (EC 3.1.1.31)
B8AEJ5	1.039	0.992	0.954764	-0.0667836	0.366857	Uncharacterized protein
A2Z9B5	0.998	0.953	0.95491	-0.0665636	0.366874	Uncharacterized protein
A2YRH5	1.023	0.977	0.955034	-0.0663757	0.367141	Uncharacterized protein
B8B398	1.001	0.956	0.955045	-0.0663595	0.36721	Uncharacterized protein
B8BFK2	0.804	0.768	0.955224	-0.0660892	0.36721	Uncharacterized protein
B8B4A1	1.006	0.961	0.955268	-0.066022	0.367257	PfkB domain-containing protein
B8A7M8	1.011	0.966	0.95549	-0.0656879	0.367784	ATP synthase subunit beta (EC 7.1.2.2)
A2XB32	0.969	0.926	0.955624	-0.0654845	0.367919	PUM-HD domain-containing protein
B8AV01	1.06	1.013	0.95566	-0.0654301	0.368351	Uncharacterized protein
A2YM59	0.996	0.952	0.955823	-0.0651842	0.368481	TPM_phosphatase domain-containing protein
B8AAV3	1.042	0.996	0.955854	-0.0651376	0.369095	Protein CHLOROPLAST ENHANCING STRESS TOLERANCE, chloroplastic (OsCEST)
B8ADU0	1.027	0.982	0.956183	-0.0646413	0.369323	Uncharacterized protein
A2X598	0.913	0.873	0.956188	-0.0646332	0.369386	Uncharacterized protein
B8AXD8	1.052	1.006	0.956274	-0.0645044	0.369386	Ferrochelatase (EC 4.99.1.1)
A2WYB3	0.961	0.919	0.956296	-0.0644716	0.369731	Uncharacterized protein
B8B9E1	0.961	0.919	0.956296	-0.0644716	0.369483	PCI domain-containing protein
A2XB54	1.03	0.985	0.956311	-0.0644487	0.369731	Ubiquitin carboxyl-terminal hydrolase (EC 3.4.19.12)
A2YNV7	1.011	0.967	0.956479	-0.0641952	0.370005	Uncharacterized protein
B8B5N8	0.943	0.902	0.956522	-0.0641303	0.370091	Protein PHOSPHATE STARVATION RESPONSE 2 (OsPHR2)
B8BMQ8	0.946	0.905	0.95666	-0.0639224	0.370415	Uncharacterized protein
B8APC6	0.97	0.928	0.956701	-0.0638599	0.370614	CN hydrolase domain-containing protein
B8BBW4	0.928	0.888	0.956897	-0.0635651	0.370687	Ribosomal_S17_N domain-containing protein
B8B822	1.069	1.023	0.956969	-0.0634557	0.371081	WPP domain-containing protein
B8AGP3	1.023	0.979	0.956989	-0.0634254	0.372609	Uncharacterized protein
A2XB50	0.93	0.89	0.956989	-0.0634254	0.371389	Uncharacterized protein
A2YEZ0	1.047	1.002	0.95702	-0.0633789	0.372631	Glycine cleavage system P protein (EC 1.4.4.2)
A2X4D4	0.979	0.937	0.957099	-0.0632598	0.372971	Uncharacterized protein
B8B2U3	0.979	0.937	0.957099	-0.0632598	0.372785	PPDK_N domain-containing protein
A2X9W5	0.981	0.939	0.957187	-0.063128	0.373465	4-hydroxy-4-methyl-2-oxoglutarate aldolase (HMG aldolase) (EC 4.1.1.112) (EC 4.1.3.17) (Oxaloacetate decarboxylase)
A2XVN0	1.005	0.962	0.957214	-0.0630867	0.373609	Uncharacterized protein
A2XMW1	0.984	0.942	0.957317	-0.0629313	0.373739	PITH domain-containing protein
A2YZQ5	0.962	0.921	0.95738	-0.0628357	0.373889	Uncharacterized protein
B8AMU3	0.986	0.944	0.957404	-0.0628008	0.374182	Uncharacterized protein
H5ZXH7	1.036	0.992	0.957529	-0.062612	0.374334	Uncharacterized protein orf389
B8AK73	0.944	0.904	0.957627	-0.0624641	0.375152	Alpha-1,4 glucan phosphorylase (EC 2.4.1.1)
B8AQ04	1.048	1.004	0.958015	-0.0618794	0.375312	Uncharacterized protein
B8A763	1.072	1.027	0.958022	-0.0618687	0.375687	Uncharacterized protein
B8AJ26	0.954	0.914	0.958071	-0.0617951	0.375814	SAM domain-containing protein
B8ANR8	1.027	0.984	0.95813	-0.061706	0.376286	Uncharacterized protein
B8AME5	0.911	0.873	0.958288	-0.0614694	0.376286	VKc domain-containing protein
A2XC86	1.008	0.966	0.958333	-0.0614005	0.376562	Uncharacterized protein
B8B7I7	1.009	0.967	0.958375	-0.0613384	0.376756	Uncharacterized protein
B8B1F9	0.938	0.899	0.958422	-0.0612668	0.376833	Uncharacterized protein
B8BJE0	0.916	0.878	0.958515	-0.0611267	0.377155	Uncharacterized protein
A2XYX2	1.086	1.041	0.958564	-0.061054	0.377518	Uncharacterized protein
B8ABZ3	1.02	0.978	0.958824	-0.0606628	0.377653	Uncharacterized protein
B8A9J6	0.924	0.886	0.958874	-0.0605862	0.377816	Phosphatidylserine decarboxylase proenzyme 2 (EC 4.1.1.65) [Cleaved into: Phosphatidylserine decarboxylase 2 beta chain; Phosphatidylserine decarboxylase 2 alpha chain]
A2XZE6	1.073	1.029	0.958993	-0.0604071	0.377891	Peptidyl-prolyl cis-trans isomerase (PPIase) (EC 5.2.1.8)
B8AXX6	0.952	0.913	0.959034	-0.0603467	0.378192	PPR_long domain-containing protein
A2XFA0	0.931	0.893	0.959184	-0.060121	0.378241	ABC transporter domain-containing protein
B8BCJ8	1.078	1.034	0.959184	-0.060121	0.378209	Uncharacterized protein
A2YFU4	0.933	0.895	0.959271	-0.0599894	0.37834	Glutaredoxin domain-containing protein
B8BEJ1	0.959	0.92	0.959333	-0.059897	0.378607	Nudix hydrolase domain-containing protein
B8B8E9	1.058	1.015	0.959357	-0.0598599	0.378859	Epimerase domain-containing protein
A2YJM2	1.184	1.136	0.959459	-0.0597062	0.378859	40S ribosomal protein S12
B8AVD7	0.94	0.902	0.959574	-0.0595333	0.378859	Glycosyltransferase (EC 2.4.1.-)
M1SX00	0.941	0.903	0.959617	-0.0594687	0.378859	Mitogen activated protein kinase kinase kinase 27
A2XUS0	0.967	0.928	0.959669	-0.0593911	0.37935	Uncharacterized protein
B8AKM4	1.042	1	0.959693	-0.0593553	0.379406	Obg-like ATPase 1
B8A823	0.945	0.907	0.959788	-0.0592118	0.37952	Uncharacterized protein
A2WW27	0.97	0.931	0.959794	-0.0592036	0.380044	GHMP_kinases_N domain-containing protein
A6MZG7	1.02	0.979	0.959804	-0.0591884	0.380174	Fructose bisphosphate aldolase (Fragment)
B8AUL8	0.971	0.932	0.959835	-0.0591413	0.380609	Uncharacterized protein
B8AT11	0.998	0.958	0.95992	-0.0590142	0.381023	SAM domain-containing protein
B8AH37	0.975	0.936	0.96	-0.0588937	0.381577	Orn_Arg_deC_N domain-containing protein
B8AN00	1.125	1.08	0.96	-0.0588937	0.381577	Glucose-6-phosphate 1-dehydrogenase (EC 1.1.1.49)
A2YGZ9	1.025	0.984	0.96	-0.0588937	0.381269	Uncharacterized protein
A2Z7A7	0.9	0.864	0.96	-0.0588937	0.381023	Glyco_hydro_18 domain-containing protein
B8AR31	1.029	0.988	0.960155	-0.05866	0.381748	Glucose-1-phosphate adenylyltransferase (EC 2.7.7.27) (ADP-glucose pyrophosphorylase)
A2YYZ5	1.155	1.109	0.960173	-0.0586335	0.382349	AvrRpt-cleavage domain-containing protein
B8AE25	0.955	0.917	0.960209	-0.058579	0.382475	Uncharacterized protein
A2X8N2	0.959	0.921	0.960375	-0.0583297	0.382798	Methyltransf_11 domain-containing protein
A2XRV6	0.96	0.922	0.960417	-0.0582677	0.382911	Glycosyltransferase (EC 2.4.1.-)
B8ABV5	0.938	0.901	0.960554	-0.0580608	0.383337	DUF1681 domain-containing protein
A2YCC0	0.992	0.953	0.960685	-0.0578639	0.383337	Uncharacterized protein
B8BLI9	0.992	0.953	0.960685	-0.0578639	0.383337	Proteasome subunit alpha type (EC 3.4.25.1)
A2XPT5	0.943	0.906	0.960764	-0.0577467	0.383457	Amidase domain-containing protein
B8AJ45	1.022	0.982	0.960861	-0.0576003	0.383821	Uncharacterized protein
B8B6M5	1.022	0.982	0.960861	-0.0576003	0.38358	Uncharacterized protein
B8BJ56	1.049	1.008	0.960915	-0.057519	0.383844	SRP54 domain-containing protein
B8B9S9	0.977	0.939	0.961105	-0.0572334	0.383984	Uncharacterized protein
B8BNJ1	0.978	0.94	0.961145	-0.0571737	0.384314	Uncharacterized protein
J3RG78	1.058	1.017	0.961248	-0.0570199	0.384314	Cytochrome b559 subunit beta (PSII reaction center subunit VI)
A2XV44	0.904	0.869	0.961283	-0.0569666	0.384367	Uncharacterized protein
A2WZG3	0.959	0.922	0.961418	-0.0567641	0.384848	Peptidase_M16 domain-containing protein
B8AND5	0.959	0.922	0.961418	-0.0567641	0.384845	Uncharacterized protein
B8AMG4	0.959	0.922	0.961418	-0.0567641	0.384492	Uncharacterized protein
A2YRW1	0.934	0.898	0.961456	-0.0567071	0.385003	Epimerase domain-containing protein
A2Y5Z6	0.883	0.849	0.961495	-0.0566489	0.385536	Uncharacterized protein
B8AF05	1.171	1.126	0.961571	-0.0565342	0.385636	Uncharacterized protein
B8AAS8	0.963	0.926	0.961578	-0.0565236	0.385955	Protein ROOT HAIR DEFECTIVE 3 homolog (EC 3.6.5.-) (Protein SEY1 homolog)
A2XY71	0.912	0.877	0.961623	-0.056457	0.386013	AB hydrolase-1 domain-containing protein
B8ALH0	1.019	0.98	0.961727	-0.0563004	0.386635	Uncharacterized protein
B8ATH2	1.019	0.98	0.961727	-0.0563004	0.386558	Acetyl-coenzyme A synthetase (EC 6.2.1.1)
A2Y3C4	1.124	1.081	0.961744	-0.0562755	0.38672	Uncharacterized protein
B8B8K7	0.942	0.906	0.961783	-0.056216	0.386837	Aminotran_1_2 domain-containing protein
A2ZJZ9	0.971	0.934	0.961895	-0.0560487	0.386883	SUEL-type lectin domain-containing protein
A2YJQ0	1.076	1.035	0.961896	-0.0560473	0.387129	Uncharacterized protein
B8BP62	0.946	0.91	0.961945	-0.0559736	0.387187	Aminotran_5 domain-containing protein
B8AFE3	1.003	0.965	0.962114	-0.0557208	0.387252	Nuclear cap-binding protein subunit 2 (20 kDa nuclear cap-binding protein)
B8BND3	0.951	0.915	0.962145	-0.0556736	0.387496	AMP-binding domain-containing protein
B8ATU3	1.033	0.994	0.962246	-0.0555225	0.388107	Uncharacterized protein
B8B1K2	0.954	0.918	0.962264	-0.0554951	0.388111	NAD_binding_2 domain-containing protein
A2YF78	0.985	0.948	0.962437	-0.0552367	0.388596	Peroxiredoxin (EC 1.11.1.15)
A2Y8X9	0.959	0.923	0.962461	-0.0552002	0.388965	3-phosphoshikimate 1-carboxyvinyltransferase (EC 2.5.1.19)
A2XPS9	1.013	0.975	0.962488	-0.0551601	0.388965	DYW_deaminase domain-containing protein
A2WT84	1.014	0.976	0.962525	-0.0551046	0.389301	Malate dehydrogenase (EC 1.1.1.37)
B8BMU1	0.961	0.925	0.962539	-0.0550831	0.389332	Uncharacterized protein
A2YGN4	0.963	0.927	0.962617	-0.0549665	0.389489	Uncharacterized protein
A2XDA1	1.017	0.979	0.962635	-0.0549389	0.389538	15-cis-phytoene desaturase, chloroplastic/chromoplastic (EC 1.3.5.5) (Phytoene dehydrogenase) (Phytoene desaturase)
B8AH36	0.964	0.928	0.962656	-0.0549083	0.389817	Uncharacterized protein
B8B6D3	0.966	0.93	0.962733	-0.0547925	0.390242	Uncharacterized protein
A2WNV6	0.998	0.961	0.962926	-0.0545034	0.390359	Ligase_CoA domain-containing protein
B8B4H5	1.025	0.987	0.962927	-0.0545019	0.390776	Alanine--tRNA ligase, chloroplastic/mitochondrial (EC 6.1.1.7) (Alanyl-tRNA synthetase) (AlaRS)
B8AK65	0.948	0.913	0.96308	-0.0542722	0.391425	IU_nuc_hydro domain-containing protein
A2YDX5	0.951	0.916	0.963197	-0.0540977	0.392306	FAD-binding PCMH-type domain-containing protein
A2ZIX0	0.951	0.916	0.963197	-0.0540977	0.391526	Uncharacterized protein
A2Z6W2	0.981	0.945	0.963303	-0.0539388	0.392418	Uncharacterized protein
B8ACF5	0.954	0.919	0.963312	-0.0539244	0.39331	Alpha-1,4 glucan phosphorylase (EC 2.4.1.1)
B8B6X2	0.928	0.894	0.963362	-0.05385	0.393453	LEA_2 domain-containing protein
B8AHZ6	0.983	0.947	0.963377	-0.053827	0.393464	40S ribosomal protein S8
B8A7J7	0.958	0.923	0.963466	-0.053695	0.393563	Uncharacterized protein
B8B575	0.989	0.953	0.9636	-0.0534943	0.393797	TPR_REGION domain-containing protein
B8BP90	0.88	0.848	0.963636	-0.0534393	0.393871	NnrU domain-containing protein
A2ZL97	0.966	0.931	0.963768	-0.053242	0.393971	Metalloenzyme domain-containing protein
A2XUM3	1.027	0.99	0.963973	-0.0529358	0.394142	Uncharacterized protein
A6N1R4	0.889	0.857	0.964004	-0.0528882	0.394239	Serine-glyoxylate aminotransferase (Fragment)
B8ACN2	1.007	0.971	0.96425	-0.0525205	0.394407	Protoporphyrinogen oxidase (EC 1.3.3.4)
B8AZB0	1.008	0.972	0.964286	-0.0524674	0.394474	Protein kinase domain-containing protein
B8AWJ6	1.016	0.98	0.964567	-0.0520467	0.394732	Uncharacterized protein
B8BNE7	0.876	0.845	0.964612	-0.0519795	0.394775	WD_REPEATS_REGION domain-containing protein
B8B904	0.65	0.627	0.964615	-0.0519743	0.395288	t-SNARE coiled-coil homology domain-containing protein
A2YFA8	0.99	0.955	0.964646	-0.0519278	0.395376	PALP domain-containing protein
B8AJQ7	0.822	0.793	0.96472	-0.0518175	0.395545	ATP-dependent Clp protease proteolytic subunit
A2XGT1	0.936	0.903	0.964744	-0.0517825	0.395677	Mitochondrial fission 1 protein
B8AHL2	1.022	0.986	0.964775	-0.0517356	0.395753	Thioredoxin reductase (EC 1.8.1.9)
B8ARB0	1.052	1.015	0.964829	-0.051655	0.39577	Ribosomal_L23eN domain-containing protein
A2YB83	0.996	0.961	0.964859	-0.0516093	0.396217	Pyruvate dehydrogenase E1 component subunit alpha (EC 1.2.4.1)
A2Z751	0.969	0.935	0.964912	-0.0515303	0.39643	Pectinesterase domain-containing protein
A2YKG1	0.827	0.798	0.964933	-0.0514986	0.396436	Glucose-6-phosphate 1-dehydrogenase (EC 1.1.1.49)
A2YLE3	1.029	0.993	0.965015	-0.0513774	0.396443	Glycosyltransferase (EC 2.4.1.-)
A2YY90	1.058	1.021	0.965028	-0.0513568	0.396771	Glutaredoxin domain-containing protein
A2X776	0.948	0.915	0.96519	-0.0511153	0.396771	Uncharacterized protein
B8ARD8	0.92	0.888	0.965217	-0.0510742	0.396898	UBX domain-containing protein
A2XB94	0.979	0.945	0.965271	-0.0509945	0.397573	Uncharacterized protein
A2YMD6	1.009	0.974	0.965312	-0.0509325	0.39764	RF_PROK_I domain-containing protein
A2YUV2	0.952	0.919	0.965336	-0.0508967	0.397714	Uncharacterized protein
A2Y7A6	0.981	0.947	0.965341	-0.0508887	0.397754	Uncharacterized protein
A2YFY3	0.985	0.951	0.965482	-0.0506784	0.398249	Uncharacterized protein
B8ADB5	1.074	1.037	0.965549	-0.0505781	0.398462	Uncharacterized protein
A2Z7B3	1.016	0.981	0.965551	-0.0505754	0.399144	GDP-mannose 3,5-epimerase 1 (GDP-Man 3,5-epimerase 1) (EC 5.1.3.18) (OsGME-1)
B8AT02	0.958	0.925	0.965553	-0.0505723	0.39939	Uncharacterized protein
A2WX81	0.99	0.956	0.965657	-0.0504179	0.400196	AB hydrolase-1 domain-containing protein
B8AJF3	0.99	0.956	0.965657	-0.0504179	0.399761	AA_TRNA_LIGASE_II domain-containing protein
B8ARV1	0.962	0.929	0.965696	-0.0503583	0.400641	Uncharacterized protein
A2XI59	1.056	1.02	0.965909	-0.0500407	0.402186	Uncharacterized protein
B8B835	1.086	1.049	0.96593	-0.0500094	0.402465	Uncharacterized protein
B8AKD7	1.028	0.993	0.965953	-0.0499746	0.40257	Uncharacterized protein
B8BL86	0.999	0.965	0.965966	-0.0499557	0.402799	Uncharacterized protein
A2XJM7	0.856	0.827	0.966121	-0.0497235	0.40283	Uncharacterized protein
B8BLN3	0.976	0.943	0.966189	-0.0496234	0.403405	RF_PROK_I domain-containing protein
A2WPH0	1.012	0.978	0.966403	-0.0493029	0.403612	Dihydrolipoyl dehydrogenase (EC 1.8.1.4)
A2YLQ6	0.895	0.865	0.96648	-0.0491875	0.403845	Uncharacterized protein
A2YWB4	0.958	0.926	0.966597	-0.0490135	0.40392	14_3_3 domain-containing protein
A2X345	0.992	0.959	0.966734	-0.0488093	0.404227	Protein THYLAKOID RHODANESE-LIKE, chloroplastic
A2ZG26	0.966	0.934	0.966874	-0.0486006	0.404281	Uncharacterized protein
A2WNI6	1.011	0.978	0.967359	-0.0478766	0.404329	Coatomer subunit beta (Beta-coat protein)
A2YRS5	0.983	0.951	0.967447	-0.0477461	0.40489	WD_REPEATS_REGION domain-containing protein
B8AY70	0.984	0.952	0.96748	-0.0476967	0.404984	PDZ domain-containing protein
B8AAG0	1.017	0.984	0.967552	-0.0475895	0.405036	Usp domain-containing protein
A2X3A2	0.894	0.865	0.967562	-0.0475747	0.405136	Uncharacterized protein
B8B677	0.961	0.93	0.967742	-0.0473057	0.405312	Peptidylprolyl isomerase (EC 5.2.1.8)
B8BDU9	0.994	0.962	0.967807	-0.047209	0.405336	Pantothenate kinase 2 (EC 2.7.1.33)
B8AIH4	0.934	0.904	0.96788	-0.0470998	0.405336	TIP120 domain-containing protein
A2Y5G2	0.997	0.965	0.967904	-0.0470646	0.405568	GTP_cyclohydro2 domain-containing protein
A2XUQ9	0.875	0.847	0.968	-0.046921	0.405606	Protein-L-isoaspartate O-methyltransferase (EC 2.1.1.77)
B8AKA4	0.938	0.908	0.968017	-0.0468956	0.405686	Uncharacterized protein
A2ZJB1	1.001	0.969	0.968032	-0.0468734	0.40578	Rubis-subs-bind domain-containing protein
A2WTJ9	1.038	1.005	0.968208	-0.0466109	0.405885	Uncharacterized protein
A2YHE6	0.976	0.945	0.968238	-0.0465668	0.40599	Aminotran_1_2 domain-containing protein
A2YDT7	0.945	0.915	0.968254	-0.0465426	0.406186	Uncharacterized protein
B8B516	1.009	0.977	0.968285	-0.0464957	0.406238	Serine/threonine protein phosphatase 2A regulatory subunit
B8BDW1	0.916	0.887	0.968341	-0.0464135	0.406617	Protein XAP5 CIRCADIAN TIMEKEEPER
A2X1M1	1.011	0.979	0.968348	-0.0464022	0.407273	Uncharacterized protein
A2X8C8	1.011	0.979	0.968348	-0.0464022	0.406917	zf-Tim10_DDP domain-containing protein
B8AHH6	0.95	0.92	0.968421	-0.0462937	0.407338	Uncharacterized protein
B8BAR7	0.887	0.859	0.968433	-0.046276	0.407338	Methyltransf_11 domain-containing protein
B8ADX6	0.856	0.829	0.968458	-0.0462387	0.407608	Uncharacterized protein
A2Y560	0.952	0.922	0.968487	-0.0461948	0.407717	Uncharacterized protein
A2ZM40	0.953	0.923	0.96852	-0.0461456	0.407948	Uncharacterized protein
A2XEZ0	0.954	0.924	0.968553	-0.0460964	0.408101	Uncharacterized protein
B8ADR3	0.924	0.895	0.968615	-0.0460052	0.408111	Uncharacterized protein
A2ZJX7	1.052	1.019	0.968631	-0.0459807	0.408202	PsaL domain-containing protein
A2YKY2	1.12	1.085	0.96875	-0.0458037	0.40825	Uncharacterized protein
B8AK92	0.995	0.964	0.968844	-0.0456634	0.408258	Protein kinase domain-containing protein
A2XMM4	1.063	1.03	0.968956	-0.0454973	0.408296	Uncharacterized protein
B8AFH3	0.967	0.937	0.968976	-0.0454668	0.408451	Uncharacterized protein
B8BGJ2	0.967	0.937	0.968976	-0.0454668	0.408393	Uncharacterized protein
C8TF89	0.905	0.877	0.969061	-0.0453409	0.408513	Uncharacterized protein K0098G01.22
B8ACY2	0.906	0.878	0.969095	-0.0452901	0.408513	Uncharacterized protein
B8BCK1	0.973	0.943	0.969168	-0.045182	0.409027	Aminotran_1_2 domain-containing protein
A2XCU8	1.007	0.976	0.969215	-0.0451106	0.409245	Glutathione reductase (GRase) (EC 1.8.1.7)
A2ZAZ8	1.267	1.228	0.969219	-0.045106	0.409333	Uncharacterized protein
A2Y5M6	0.943	0.914	0.969247	-0.0450636	0.409832	Uncharacterized protein
A2WRR5	0.976	0.946	0.969262	-0.045041	0.409846	Hydrolase_4 domain-containing protein
B8BH92	0.911	0.883	0.969265	-0.0450376	0.410412	Uncharacterized protein
A2YGE4	1.009	0.978	0.969277	-0.0450198	0.41057	Uncharacterized protein
B8B470	1.01	0.979	0.969307	-0.0449745	0.410573	Uncharacterized protein
A2Y0H2	0.978	0.948	0.969325	-0.0449474	0.410736	REF/SRPP-like protein OsI_017815
B8ARK2	0.946	0.917	0.969345	-0.0449184	0.410758	Amine oxidase (EC 1.4.3.-)
A2Z2T1	0.946	0.917	0.969345	-0.0449184	0.410758	Uncharacterized protein
A2ZIZ0	0.951	0.922	0.969506	-0.0446786	0.411519	AP complex subunit sigma
A2Z770	0.986	0.956	0.969574	-0.044577	0.411519	Endo/exonuclease/phosphatase domain-containing protein
A2X383	0.954	0.925	0.969602	-0.0445359	0.411585	U1 small nuclear ribonucleoprotein C (U1 snRNP C) (U1-C) (U1C)
A2XEK9	0.992	0.962	0.969758	-0.0443032	0.411702	EF-hand domain-containing protein
B8BCM1	0.926	0.898	0.969762	-0.0442967	0.411739	Abhydrolase_3 domain-containing protein
B8B2L2	0.998	0.968	0.96994	-0.0440328	0.412568	Aamy domain-containing protein
B8AGK7	0.933	0.905	0.969989	-0.0439593	0.412757	tRNA-synt_1c domain-containing protein
B8B4X8	1.033	1.002	0.96999	-0.0439577	0.412898	HMA domain-containing protein
A2Y6W7	0.968	0.939	0.970041	-0.0438819	0.413031	Uncharacterized protein
B8AXH4	1.035	1.004	0.970048	-0.0438715	0.413539	RPN13_C domain-containing protein
B8BJ55	1.035	1.004	0.970048	-0.0438715	0.413143	SRP54 domain-containing protein
A2XY09	0.976	0.947	0.970287	-0.0435167	0.413886	Uncharacterized protein
B8B2H8	0.976	0.947	0.970287	-0.0435167	0.413573	Protein kinase domain-containing protein
B8AQC2	0.943	0.915	0.970308	-0.043486	0.414034	Uncharacterized protein
B8BNC3	0.843	0.818	0.970344	-0.0434318	0.414129	WD_REPEATS_REGION domain-containing protein
A2Z764	1.012	0.982	0.970356	-0.0434144	0.414641	Uncharacterized protein
A2XF58	1.089	1.057	0.970615	-0.0430286	0.414641	Arf-GAP domain-containing protein
B8B082	1.023	0.993	0.970674	-0.0429405	0.414804	HABP4_PAI-RBP1 domain-containing protein
A2Z9R9	1.127	1.094	0.970719	-0.0428748	0.414885	Peptidase A1 domain-containing protein
B8AGW4	0.855	0.83	0.97076	-0.0428131	0.415078	Uncharacterized protein
A2X1M3	0.993	0.964	0.970796	-0.0427606	0.415536	Chorismate mutase (EC 5.4.99.5)
A2YLI3	1.066	1.035	0.970919	-0.0425767	0.415702	ATP-synt_DE_N domain-containing protein
A2XDG3	1.204	1.169	0.97093	-0.0425605	0.415721	Inos-1-P_synth domain-containing protein
A2YRC2	1.07	1.039	0.971028	-0.0424151	0.416299	MSP domain-containing protein
A2Y792	0.968	0.94	0.971074	-0.0423463	0.41632	t-SNARE coiled-coil homology domain-containing protein
B8AZP1	0.969	0.941	0.971104	-0.0423019	0.416955	EMC1_C domain-containing protein
B8AIW5	0.696	0.676	0.971264	-0.0420641	0.417884	Uncharacterized protein
B8ANT2	1.044	1.014	0.971264	-0.0420641	0.417531	Importin N-terminal domain-containing protein
B8BI34	1.011	0.982	0.971316	-0.0419881	0.417996	Uncharacterized protein
A2XTE8	0.977	0.949	0.971341	-0.0419505	0.41814	DUF4205 domain-containing protein
A2XG06	1.049	1.019	0.971401	-0.0418606	0.418289	Uncharacterized protein
B8B906	1.23	1.195	0.971545	-0.0416477	0.418426	Uncharacterized protein
A2YCB1	1.021	0.992	0.971596	-0.0415708	0.419003	Uncharacterized protein
B8AZP2	0.986	0.958	0.971602	-0.041562	0.419935	Uncharacterized protein
B8AQ37	0.886	0.861	0.971783	-0.0412935	0.419935	Uncharacterized protein
B8ASN3	1.028	0.999	0.97179	-0.0412837	0.420012	Uncharacterized protein
A2X9U8	1.071	1.041	0.971989	-0.0409884	0.420188	Peptidylprolyl isomerase (EC 5.2.1.8)
A2WZ70	1.042	1.013	0.972169	-0.0407211	0.420393	FMN_red domain-containing protein
A2YWC2	0.974	0.947	0.972279	-0.0405573	0.420682	Uncharacterized protein
B8ACY8	0.903	0.878	0.972315	-0.040505	0.420928	Uncharacterized protein
B8AHQ1	1.013	0.985	0.972359	-0.0404385	0.421167	SET domain-containing protein
B8B2J2	0.906	0.881	0.972406	-0.040369	0.421481	DUF1618 domain-containing protein
B8BCI1	0.98	0.953	0.972449	-0.0403055	0.421752	Uncharacterized protein
A2YVX7	1.023	0.995	0.97263	-0.0400377	0.422034	Oxidored_FMN domain-containing protein
B8B894	1.034	1.006	0.972921	-0.0396059	0.422192	Zeta-carotene desaturase (EC 1.3.5.6) (9,9'-di-cis-zeta-carotene desaturase)
A2Z6T6	1.034	1.006	0.972921	-0.0396059	0.422059	Uncharacterized protein
B8BF75	0.961	0.935	0.972945	-0.0395701	0.422291	Uncharacterized protein
B8BKM3	1	0.973	0.973	-0.0394883	0.422665	ThiF domain-containing protein
B8B024	0.891	0.867	0.973064	-0.0393934	0.422866	ATP-dependent 6-phosphofructokinase (ATP-PFK) (Phosphofructokinase) (EC 2.7.1.11) (Phosphohexokinase)
A2XTZ4	1.043	1.015	0.973154	-0.0392594	0.423829	Aldo_ket_red domain-containing protein
A2YD58	1.046	1.018	0.973231	-0.0391453	0.423908	AA_TRNA_LIGASE_II domain-containing protein
A2Z1P8	0.974	0.948	0.973306	-0.0390347	0.423918	Uncharacterized protein
A2WTU1	0.94	0.915	0.973404	-0.038889	0.423966	Glutamine amidotransferase type-2 domain-containing protein
A2XX54	0.943	0.918	0.973489	-0.0387636	0.424536	Ubiquinol oxidase (EC 1.10.3.11)
B8B0W2	0.984	0.958	0.973577	-0.0386327	0.424788	Uncharacterized protein
A2Z469	1.06	1.032	0.973585	-0.0386213	0.425081	Aldo_ket_red domain-containing protein
B8ADP2	0.91	0.886	0.973626	-0.0385598	0.425207	TauD domain-containing protein
A2Z3Y6	0.987	0.961	0.973658	-0.0385137	0.425489	DALR_2 domain-containing protein
A2YL54	0.877	0.854	0.973774	-0.0383408	0.425861	Abhydrolase_3 domain-containing protein
A2X1T8	1.032	1.005	0.973837	-0.0382475	0.425889	Uncharacterized protein
B8BAD1	0.928	0.904	0.974138	-0.037802	0.426169	PCI domain-containing protein
B8B9Y0	1.045	1.018	0.974163	-0.0377654	0.426588	Uncharacterized protein
A2XMB9	0.929	0.905	0.974166	-0.0377608	0.426837	Uncharacterized protein
B8AFI8	1.007	0.981	0.974181	-0.0377386	0.42692	Outer envelope pore protein 21, chloroplastic (Chloroplastic outer envelope pore protein of 21 kDa)
A2WLV8	1.014	0.988	0.974359	-0.0374747	0.427192	Uncharacterized protein
A2WYP5	0.978	0.953	0.974438	-0.0373583	0.427249	Uncharacterized protein
B8ABB4	0.903	0.88	0.974529	-0.0372225	0.42738	Uncharacterized protein
B8B177	1.101	1.073	0.974569	-0.0371644	0.427576	SF4 helicase domain-containing protein
A2Y1U9	0.947	0.923	0.974657	-0.0370338	0.427945	NmrA domain-containing protein
B8B936	0.991	0.966	0.974773	-0.0368619	0.428098	Uncharacterized protein
B8B7H0	1.031	1.005	0.974782	-0.0368488	0.42907	PPIase cyclophilin-type domain-containing protein
B8B6V2	0.955	0.931	0.974869	-0.0367196	0.429092	2Fe-2S ferredoxin-type domain-containing protein
A2ZCL8	0.92	0.897	0.975	-0.0365259	0.429566	Carboxypeptidase (EC 3.4.16.-)
B8AF81	0.963	0.939	0.975078	-0.0364106	0.43012	Protein kinase domain-containing protein
A2XM46	0.964	0.94	0.975104	-0.0363724	0.430321	Uncharacterized protein
A2X091	0.927	0.904	0.975189	-0.0362466	0.430647	Uncharacterized protein
A2Y316	0.968	0.944	0.975207	-0.0362202	0.430811	Pept_C1 domain-containing protein
A2YHW8	1.01	0.985	0.975248	-0.0361597	0.430852	Peptidylprolyl isomerase (EC 5.2.1.8)
C8TFG9	0.972	0.948	0.975309	-0.0360693	0.431699	Indole-3-glycerol phosphate synthase-like
J7EYN7	1.18	1.151	0.975424	-0.035899	0.432099	Cytochrome b559 subunit alpha (PSII reaction center subunit V)
B8AFM9	1.06	1.034	0.975472	-0.0358281	0.432566	Tr-type G domain-containing protein
B8AM77	1.032	1.007	0.975775	-0.0353793	0.432644	Uncharacterized protein
A2XV50	0.991	0.967	0.975782	-0.0353692	0.433631	6,7-dimethyl-8-ribityllumazine synthase (DMRL synthase) (EC 2.5.1.78)
B8B5X1	0.914	0.892	0.97593	-0.0351505	0.433796	Uncharacterized protein
B8ADY7	1.088	1.062	0.976103	-0.0348948	0.433947	Uncharacterized protein
A2XLM8	0.965	0.942	0.976166	-0.0348019	0.434279	Uncharacterized protein
B8AH63	0.927	0.905	0.976268	-0.0346515	0.434387	Uncharacterized protein
B8B521	0.929	0.907	0.976319	-0.034576	0.434648	Protein-serine/threonine kinase (EC 2.7.11.-)
B8AT52	0.845	0.825	0.976331	-0.0345572	0.434654	HMA domain-containing protein
A2XZ05	0.94	0.918	0.976596	-0.0341666	0.434862	Clathrin light chain
B8AEU3	0.988	0.965	0.976721	-0.0339821	0.435125	Tubulin-specific chaperone A
A2Z2L9	0.951	0.929	0.976866	-0.0337667	0.435236	Uncharacterized protein
A2YR10	0.952	0.93	0.976891	-0.0337309	0.435712	Actin-related protein 4
B8AYT8	0.921	0.9	0.977199	-0.0332762	0.435787	Delta-1-pyrroline-5-carboxylate synthase [Includes: Glutamate 5-kinase (GK) (EC 2.7.2.11) (Gamma-glutamyl kinase); Gamma-glutamyl phosphate reductase (GPR) (EC 1.2.1.41) (Glutamate-5-semialdehyde dehydrogenase) (Glutamyl-gamma-semialdehyde dehydrogenase)]
B8B2N6	1.011	0.988	0.97725	-0.0332001	0.435861	DUF1995 domain-containing protein
B8AGH3	0.925	0.904	0.977297	-0.0331306	0.436128	Uncharacterized protein
A2XAF4	1.062	1.038	0.977401	-0.0329773	0.43655	Glyco_transf_20 domain-containing protein
B8AWZ4	0.842	0.823	0.977435	-0.0329278	0.436566	Uncharacterized protein
A2ZAB0	0.934	0.913	0.977516	-0.0328077	0.4366	Uncharacterized protein
B8AMA7	1.112	1.087	0.977518	-0.0328048	0.436759	Uncharacterized protein
B8AY37	1.026	1.003	0.977583	-0.0327091	0.437035	Peptide-methionine (R)-S-oxide reductase (EC 1.8.4.12)
A2ZK00	0.985	0.963	0.977665	-0.0325879	0.437111	Beta-galactosidase (EC 3.2.1.23)
A2Y683	0.852	0.833	0.9777	-0.0325369	0.437273	Flavodoxin-like domain-containing protein
B8ADM6	0.948	0.927	0.977848	-0.0323177	0.43796	Uncharacterized protein
B8AK70	0.949	0.928	0.977871	-0.0322833	0.438006	Uncharacterized protein
B8AEK0	0.95	0.929	0.977895	-0.0322489	0.438379	Citrate synthase (EC 2.3.3.16)
A2X4Z9	0.999	0.977	0.977978	-0.0321261	0.438445	Germin-like protein
B8AW38	1.005	0.983	0.978109	-0.0319322	0.438518	Uncharacterized protein
H5ZX56	1.188	1.162	0.978114	-0.0319248	0.438518	NADH-ubiquinone oxidoreductase chain 1 (EC 7.1.1.2)
A2ZJM9	0.96	0.939	0.978125	-0.0319092	0.438649	Aminotran_5 domain-containing protein
A2ZDQ6	1.008	0.986	0.978175	-0.0318361	0.438879	ADK_lid domain-containing protein
A2Z5I0	0.874	0.855	0.978261	-0.0317089	0.439048	PPR_long domain-containing protein
A2YKV0	0.921	0.901	0.978284	-0.0316741	0.439645	Uncharacterized protein
D0TZT2	0.877	0.858	0.978335	-0.0315992	0.43974	Soluble starch synthase III-1
A6N1I6	0.979	0.958	0.97855	-0.0312832	0.439939	60S ribosomal protein l35a
B8BEN1	0.933	0.913	0.978564	-0.0312622	0.44066	Uncharacterized protein
A2Y0Q2	0.985	0.964	0.97868	-0.0310906	0.440854	PHD finger protein ALFIN-LIKE 1
A2XW22	0.939	0.919	0.978701	-0.0310603	0.441079	Glutamate dehydrogenase 2, mitochondrial (OsGDH2) (EC 1.4.1.3)
B8AHF0	0.94	0.92	0.978723	-0.0310269	0.441232	GGACT domain-containing protein
A2WLL3	0.846	0.828	0.978723	-0.0310269	0.441175	ATP-dependent 6-phosphofructokinase (ATP-PFK) (Phosphofructokinase) (EC 2.7.1.11) (Phosphohexokinase)
B8AB39	1.036	1.014	0.978764	-0.0309664	0.441241	Uncharacterized protein
B8AEK8	0.945	0.925	0.978836	-0.030861	0.441582	Uncharacterized protein
A6MZI4	0.9	0.881	0.978889	-0.030783	0.441766	ATP binding cassette subfamily e-member 1 (Fragment)
B8A7Y1	0.908	0.889	0.979075	-0.0305089	0.441791	Uncharacterized protein
B8A8M3	1.005	0.984	0.979104	-0.0304653	0.441832	Uncharacterized protein
B8B4H4	0.96	0.94	0.979167	-0.0303736	0.442135	Alpha-mannosidase (EC 3.2.1.-)
B8B9L6	1.019	0.998	0.979392	-0.0300423	0.442272	Uncharacterized protein
B8B4B7	0.876	0.858	0.979452	-0.0299532	0.442318	WD_REPEATS_REGION domain-containing protein
B8B5M8	0.879	0.861	0.979522	-0.0298499	0.442611	PlsC domain-containing protein
B8BDR3	1.027	1.006	0.979552	-0.0298059	0.443246	W2 domain-containing protein
A2X4W1	0.93	0.911	0.97957	-0.0297797	0.443345	Uncharacterized protein
A2YI35	1.077	1.055	0.979573	-0.0297753	0.443514	Aldo_ket_red domain-containing protein
B8B402	0.935	0.916	0.979679	-0.0296188	0.443731	Kinesin motor domain-containing protein
A2XAQ4	0.987	0.967	0.979737	-0.0295342	0.443739	Uncharacterized protein
A2WZM3	0.938	0.919	0.979744	-0.0295231	0.444005	MlaD domain-containing protein
B8AN01	0.988	0.968	0.979757	-0.029504	0.444383	Uncharacterized protein
B8AKP3	0.943	0.924	0.979852	-0.0293649	0.445012	Uncharacterized protein
A2Z2T0	0.945	0.926	0.979894	-0.0293021	0.445196	Peptidylprolyl isomerase (EC 5.2.1.8)
B8BAG2	1.095	1.073	0.979909	-0.0292808	0.445209	Ribosomal_S13_N domain-containing protein
B8AGZ5	0.95	0.931	0.98	-0.0291463	0.445209	Small nuclear ribonucleoprotein E (snRNP-E) (Sm protein E)
A2YJ49	1.111	1.089	0.980198	-0.0288549	0.445327	Uncharacterized protein
B8B7Y9	0.961	0.942	0.980229	-0.0288094	0.445415	SAM_MPBQ_MSBQ_MT domain-containing protein
B8B8S9	1.065	1.044	0.980282	-0.0287317	0.445879	DUF2470 domain-containing protein
B8AF40	0.916	0.898	0.980349	-0.0286322	0.445987	Uncharacterized protein
B8ASD7	0.967	0.948	0.980352	-0.0286288	0.446051	Uncharacterized protein
B8ARK5	0.92	0.902	0.980435	-0.0285064	0.446121	Uncharacterized protein
B8BP32	0.977	0.958	0.980553	-0.0283329	0.446181	Carboxypeptidase (EC 3.4.16.-)
B8AF48	0.935	0.917	0.980749	-0.0280446	0.446313	Uncharacterized protein
A2ZAT7	1.042	1.022	0.980806	-0.0279601	0.447167	Uncharacterized protein
B8AAC7	0.938	0.92	0.98081	-0.0279541	0.44762	PITH domain-containing protein
B8B9S4	0.938	0.92	0.98081	-0.0279541	0.447362	Uncharacterized protein
A2X5H4	0.992	0.973	0.980847	-0.0279003	0.448128	Ribonuclease
B8AZI2	1.098	1.077	0.980874	-0.0278598	0.448814	Uncharacterized protein
A2XNU0	1.001	0.982	0.981019	-0.027647	0.448837	Receptor-like serine/threonine-protein kinase (EC 2.7.11.1)
A2Z498	0.95	0.932	0.981053	-0.0275976	0.448967	Peptidyl-prolyl cis-trans isomerase (PPIase) (EC 5.2.1.8)
A2WNV9	0.951	0.933	0.981073	-0.0275683	0.44941	Uncharacterized protein
B8BEF4	1.005	0.986	0.981095	-0.027536	0.44954	MOSC domain-containing protein
A2ZH15	1.006	0.987	0.981113	-0.0275083	0.450175	Uncharacterized protein
A2YFJ9	0.849	0.833	0.981154	-0.0274481	0.450175	PRKCSH domain-containing protein
B8AHR7	0.915	0.898	0.981421	-0.0270563	0.45043	Uncharacterized protein
Q01MI9	0.864	0.848	0.981481	-0.026967	0.450892	Probable L-ascorbate peroxidase 3 (EC 1.11.1.11) (OsAPx03)
B8AGJ9	0.922	0.905	0.981562	-0.026849	0.450977	Uncharacterized protein
B8BHC9	0.93	0.913	0.98172	-0.0266159	0.451682	Uncharacterized protein
B8B4D2	0.941	0.924	0.981934	-0.0263019	0.452087	Phospholipase D (EC 3.1.4.4)
B8B9H0	0.886	0.87	0.981941	-0.0262913	0.452395	Uncharacterized protein
B8BBV4	0.999	0.981	0.981982	-0.0262315	0.45245	HMA domain-containing protein
B8B5Z7	0.783	0.769	0.98212	-0.0260287	0.452568	Uncharacterized protein
A2ZGW4	1.009	0.991	0.982161	-0.0259692	0.452665	Protein kinase domain-containing protein
B8AVX6	1.077	1.058	0.982358	-0.0256786	0.452965	Uncharacterized protein
B8BHP9	1.077	1.058	0.982358	-0.0256786	0.452772	AB hydrolase-1 domain-containing protein
B8ADR9	0.968	0.951	0.982438	-0.0255617	0.453196	Fumarylacetoacetase (EC 3.7.1.2) (Fumarylacetoacetate hydrolase)
A2Z0N8	0.976	0.959	0.982582	-0.0253503	0.453246	Uncharacterized protein
B8AEX3	0.92	0.904	0.982609	-0.0253111	0.453301	Uncharacterized protein
B8AEF1	0.99	0.973	0.982828	-0.0249887	0.453772	PKS_ER domain-containing protein
B8ASB6	0.88	0.865	0.982955	-0.0248034	0.453907	MFS domain-containing protein
B8AP72	0.885	0.87	0.983051	-0.0246621	0.454285	Uncharacterized protein
B8ACF1	1.004	0.987	0.983068	-0.0246373	0.454407	Uncharacterized protein
B8AAZ2	0.947	0.931	0.983105	-0.0245833	0.454658	Uncharacterized protein
B8ABP0	1.008	0.991	0.983135	-0.0245387	0.454816	Uncharacterized protein
B8ANZ3	1.01	0.993	0.983168	-0.0244897	0.455026	Uncharacterized protein
B8ATY5	0.954	0.938	0.983229	-0.0244013	0.455522	Eukaryotic translation initiation factor 3 subunit M (eIF3m)
B8ABD0	1.018	1.001	0.983301	-0.0242956	0.455576	40S ribosomal protein S26
A2XYC2	0.959	0.943	0.983316	-0.024273	0.455615	D-3-phosphoglycerate dehydrogenase (EC 1.1.1.95)
B8B6D4	0.96	0.944	0.983333	-0.0242475	0.455656	Malic enzyme
B8ANU7	0.908	0.893	0.98348	-0.0240321	0.455796	YTH domain-containing protein
B8ABG3	0.971	0.955	0.983522	-0.0239706	0.456248	Uncharacterized protein
A2WXV8	0.978	0.962	0.98364	-0.0237976	0.456798	Fructokinase-1 (EC 2.7.1.4) (Fructokinase I) (OsFKI)
B8AHS3	0.919	0.904	0.983678	-0.0237421	0.457195	PPM-type phosphatase domain-containing protein
A2X6L9	0.985	0.969	0.983756	-0.0236271	0.457413	Uncharacterized protein
A2WTA6	0.988	0.972	0.983806	-0.0235547	0.457413	Uncharacterized protein
B8BG17	0.93	0.915	0.983871	-0.023459	0.457413	Uncharacterized protein
A2XXN8	0.939	0.924	0.984026	-0.0232323	0.457615	Uncharacterized protein
A2WKY8	1.128	1.11	0.984043	-0.0232074	0.457665	Uncharacterized protein
B8B1S0	0.878	0.864	0.984055	-0.0231896	0.457715	EF-hand domain-containing protein
A2XIY3	1.067	1.05	0.984067	-0.0231708	0.457724	AAA domain-containing protein
B8AEC5	1.007	0.991	0.984111	-0.0231067	0.457976	Thioredoxin domain-containing protein
B8AGU2	0.889	0.875	0.984252	-0.0229004	0.458213	Protein disulfide-isomerase (EC 5.3.4.1)
B8A8A3	0.963	0.948	0.984424	-0.0226487	0.458498	Uncharacterized protein
A2X5P7	0.906	0.892	0.984547	-0.0224673	0.458646	Beta-fructofuranosidase, insoluble isoenzyme 1 (EC 3.2.1.26) (Cell wall beta-fructosidase 1) (Invertase 1) (OsCIN1) (Sucrose hydrolase 1)
B8ADG3	0.975	0.96	0.984615	-0.0223678	0.45929	Uncharacterized protein
A2YQW2	0.91	0.896	0.984615	-0.0223678	0.45917	Uncharacterized protein
B8B9Q7	1.04	1.024	0.984615	-0.0223678	0.458742	Signal recognition particle subunit SRP68 (SRP68)
B8B954	0.979	0.964	0.984678	-0.0222757	0.45939	Protein kinase domain-containing protein
A2WTC5	0.98	0.965	0.984694	-0.0222528	0.45949	Isocitrate dehydrogenase [NADP] (EC 1.1.1.42)
A2WUA4	0.981	0.966	0.984709	-0.0222299	0.459682	Glycylpeptide N-tetradecanoyltransferase (EC 2.3.1.97)
A2XGP6	1.112	1.095	0.984712	-0.0222259	0.459737	Superoxide dismutase [Cu-Zn] 1 (EC 1.15.1.1)
A2ZJ57	1.052	1.036	0.984791	-0.0221107	0.459787	PKS_ER domain-containing protein
B8ASD9	0.925	0.911	0.984865	-0.0220023	0.459934	Uncharacterized protein
B8BGR3	0.864	0.851	0.984954	-0.0218722	0.46008	ATP-dependent 6-phosphofructokinase (ATP-PFK) (Phosphofructokinase) (EC 2.7.1.11) (Phosphohexokinase)
A2Y899	1	0.985	0.985	-0.0218044	0.460321	Uncharacterized protein
A2WQY7	1.002	0.987	0.98503	-0.0217605	0.460607	DLH domain-containing protein
B8BJP9	1.011	0.996	0.985163	-0.0215654	0.460654	Protein kinase domain-containing protein
A2Z3Z8	0.946	0.932	0.985201	-0.0215102	0.460796	PPM-type phosphatase domain-containing protein
B8AIW7	0.948	0.934	0.985232	-0.0214645	0.460843	Uncharacterized protein
B8AQE1	0.95	0.936	0.985263	-0.021419	0.460983	Uncharacterized protein
A2ZIH2	1.022	1.007	0.985323	-0.0213315	0.461237	Uncharacterized protein
A2WML6	0.955	0.941	0.98534	-0.021306	0.461353	Uncharacterized protein
A2XNP2	0.956	0.942	0.985356	-0.0212836	0.461462	WD_REPEATS_REGION domain-containing protein
A2XD75	0.959	0.945	0.985401	-0.0212165	0.461533	Proteasome subunit alpha type (EC 3.4.25.1)
B8AGI3	0.962	0.948	0.985447	-0.0211498	0.46163	Peptidylprolyl isomerase (EC 5.2.1.8)
B8BMR0	0.967	0.953	0.985522	-0.0210397	0.461679	Uncharacterized protein
B8AM21	0.973	0.959	0.985612	-0.020909	0.462256	U2 small nuclear ribonucleoprotein B'' (U2 snRNP B'')
B8AN83	0.974	0.96	0.985626	-0.0208874	0.462363	Protein kinase domain-containing protein
A2ZAH5	0.977	0.963	0.98567	-0.0208228	0.462414	ABA receptor 9
B8B537	0.978	0.964	0.985685	-0.0208013	0.462586	Uncharacterized protein
A2XJZ7	0.981	0.967	0.985729	-0.0207372	0.463117	WD_REPEATS_REGION domain-containing protein
B8B514	0.916	0.903	0.985808	-0.0206216	0.463231	Thioredoxin domain-containing protein
A2YE72	0.989	0.975	0.985844	-0.0205683	0.463322	Vacuolar proton pump subunit B (V-ATPase subunit B) (Vacuolar proton pump subunit B)
A2XU97	1.133	1.117	0.985878	-0.0205187	0.463457	Uncharacterized protein
B8B779	0.922	0.909	0.9859	-0.0204865	0.463591	PI31_Prot_N domain-containing protein
A2WUL5	0.924	0.911	0.985931	-0.0204418	0.463681	Tr-type G domain-containing protein
B8B001	0.925	0.912	0.985946	-0.0204195	0.46399	Uncharacterized protein
B8AQQ2	0.937	0.924	0.986126	-0.0201562	0.464084	Glutamate decarboxylase (EC 4.1.1.15)
B8AZK8	0.867	0.855	0.986159	-0.0201076	0.464251	SUI1 domain-containing protein
B8AQ33	1.085	1.07	0.986175	-0.0200842	0.464366	Ribosomal_S10 domain-containing protein
A2WSL1	0.944	0.931	0.986229	-0.0200057	0.464459	RRM domain-containing protein
B8AHC8	0.882	0.87	0.986395	-0.0197633	0.464849	Protein kinase domain-containing protein
B8AE85	0.958	0.945	0.98643	-0.0197113	0.465058	Coatomer subunit beta'
A2X5F8	0.96	0.947	0.986458	-0.01967	0.465189	Cytochrome b-c1 complex subunit Rieske, mitochondrial (EC 7.1.1.8)
A2YNZ8	0.963	0.95	0.986501	-0.0196083	0.465189	GOLD domain-containing protein
A6MZF0	0.966	0.953	0.986542	-0.019547	0.465392	Transaldolase 2 (Fragment)
A2Y8A0	0.968	0.955	0.98657	-0.0195063	0.465545	Acyl-coenzyme A oxidase
B8BP61	0.975	0.962	0.986667	-0.0193653	0.465808	Uncharacterized protein
A2WZR6	0.902	0.89	0.986696	-0.0193221	0.465808	HECT domain-containing protein
B8AG45	0.981	0.968	0.986748	-0.0192461	0.466067	TPR_REGION domain-containing protein
B8ACS3	0.908	0.896	0.986784	-0.0191936	0.466299	Uncharacterized protein
A0PJ32	0.91	0.898	0.986813	-0.0191511	0.466826	ATP8
A2XGQ0	0.995	0.982	0.986935	-0.0189735	0.467466	Nop domain-containing protein
B8A8N9	1	0.987	0.987	-0.018878	0.467677	Uncharacterized protein
B8ATY3	0.926	0.914	0.987041	-0.018818	0.468036	Amidase domain-containing protein
B8B548	0.926	0.914	0.987041	-0.018818	0.467874	Uncharacterized protein
B8B832	0.853	0.842	0.987104	-0.0187255	0.468385	Formin-like protein
B8AY43	0.934	0.922	0.987152	-0.0186558	0.46865	CULLIN_2 domain-containing protein
B8BGS0	0.94	0.928	0.987234	-0.018536	0.468905	Uncharacterized protein
B8BN98	0.94	0.928	0.987234	-0.018536	0.468691	Uncharacterized protein
A2YKN4	0.946	0.934	0.987315	-0.0184176	0.469237	Uncharacterized protein
B8AG21	1.11	1.096	0.987387	-0.0183119	0.469921	Uncharacterized protein
A2X7C9	0.964	0.952	0.987552	-0.0180716	0.470951	Ribosomal_L14e domain-containing protein
B8BNI2	1.143	1.129	0.987752	-0.0177799	0.471146	Thioredoxin domain-containing protein
B8AGC9	0.985	0.973	0.987817	-0.0176839	0.471289	Uncharacterized protein
A2WX66	0.99	0.978	0.987879	-0.0175941	0.471501	Hydrolase_4 domain-containing protein
B8AV51	1.077	1.064	0.987929	-0.0175201	0.471501	PFK domain-containing protein
Q6IEL1	0.836	0.826	0.988038	-0.0173612	0.471655	WRKY transcription factor 70
A2XEV1	0.926	0.915	0.988121	-0.0172405	0.472332	Coronatine-insensitive protein homolog 2
B8AEL6	0.927	0.916	0.988134	-0.0172217	0.472624	Uncharacterized protein
A2YKV5	1.017	1.005	0.988201	-0.0171242	0.473159	Mitochondrial pyruvate carrier
I7FRB9	1.026	1.014	0.988304	-0.0169731	0.473295	Triosephosphate isomerase
B8AN25	0.958	0.947	0.988518	-0.0166612	0.473711	Uncharacterized protein
B8ANC8	0.896	0.886	0.988839	-0.016192	0.473847	Uncharacterized protein
A2WUK8	0.991	0.98	0.9889	-0.0161033	0.474311	HABP4_PAI-RBP1 domain-containing protein
A2YQI7	0.995	0.984	0.988945	-0.0160382	0.474311	Tudor domain-containing protein
A2Y7J4	0.91	0.9	0.989011	-0.0159415	0.474827	Eukaryotic translation initiation factor 3 subunit D (eIF3d) (Eukaryotic translation initiation factor 3 subunit 7) (eIF-3-zeta)
B8B3U4	0.91	0.9	0.989011	-0.0159415	0.47438	Uncharacterized protein
A2Y116	0.914	0.904	0.989059	-0.0158714	0.474827	Uncharacterized protein
B8AD14	0.932	0.922	0.98927	-0.0155632	0.475141	Plastocyanin-like domain-containing protein
A2XMS3	0.94	0.93	0.989362	-0.01543	0.475158	Uncharacterized protein
A6N0M6	0.955	0.945	0.989529	-0.0151864	0.475713	Glutathione s-transferase gstu6 (Fragment)
A2Y832	0.863	0.854	0.989571	-0.0151245	0.4758	AB hydrolase-1 domain-containing protein
A2YML4	0.971	0.961	0.989701	-0.0149349	0.475866	MSP domain-containing protein
B8AQD1	0.975	0.965	0.989744	-0.0148733	0.475899	UBIQUITIN_CONJUGAT_2 domain-containing protein
B8AMG9	0.989	0.979	0.989889	-0.0146617	0.476574	Peptidase_S9 domain-containing protein
B8AVV0	0.989	0.979	0.989889	-0.0146617	0.476127	Protein kinase domain-containing protein
B8BBJ5	0.892	0.883	0.98991	-0.0146303	0.476637	Uncharacterized protein
A2XK82	1.005	0.995	0.99005	-0.0144271	0.476691	3-isopropylmalate dehydrogenase (EC 1.1.1.85)
B8BIF3	1.005	0.995	0.99005	-0.0144271	0.476649	NADH dehydrogenase [ubiquinone] 1 alpha subcomplex subunit 12
A2XW27	1.015	1.005	0.990148	-0.0142842	0.476885	Uncharacterized protein
B8ALG0	0.914	0.905	0.990153	-0.0142764	0.477709	Uncharacterized protein
A2YPT7	0.827	0.819	0.990326	-0.0140239	0.477752	Probable histone-arginine methyltransferase CARM1 (EC 2.1.1.319) (Protein arginine N-methyltransferase 4)
A2ZF62	0.933	0.924	0.990354	-0.0139842	0.477752	Uncharacterized protein
B8BKE9	0.935	0.926	0.990374	-0.0139542	0.47872	Protein kinase domain-containing protein
A2X450	1.04	1.03	0.990385	-0.0139392	0.478868	Uncharacterized protein
B8BAH2	0.943	0.934	0.990456	-0.0138352	0.479022	Uncharacterized protein
A2Y2U1	0.957	0.948	0.990596	-0.0136319	0.479317	Uncharacterized protein
B8ALC1	0.959	0.95	0.990615	-0.0136033	0.479606	Uncharacterized protein
B8AIE2	1.066	1.056	0.990619	-0.0135976	0.479748	AD domain-containing protein
B8ABI3	0.854	0.846	0.990632	-0.0135784	0.480028	Uncharacterized protein
B8AM03	0.967	0.958	0.990693	-0.0134902	0.480083	Uncharacterized protein
B8BMI5	0.884	0.876	0.99095	-0.0131155	0.480111	Uncharacterized protein
B8AHM3	0.996	0.987	0.990964	-0.0130957	0.480518	Clustered mitochondria protein homolog
B8ANT8	0.996	0.987	0.990964	-0.0130957	0.480356	Thioredoxin domain-containing protein
A7WTW3	0.916	0.908	0.991266	-0.0126553	0.480624	Mitogen-activated protein kinase (EC 2.7.11.24)
B8ACZ3	1.036	1.027	0.991313	-0.0125878	0.48065	Uncharacterized protein
B8AJZ5	0.926	0.918	0.991361	-0.012518	0.481441	Bap31 domain-containing protein
B8BM59	0.936	0.928	0.991453	-0.0123837	0.481497	Uncharacterized protein
B8ALD0	0.946	0.938	0.991543	-0.0122523	0.481638	Uncharacterized protein
B8AXG9	0.951	0.943	0.991588	-0.0121876	0.482317	V-type proton ATPase subunit C
A2YVG1	0.961	0.953	0.991675	-0.0120602	0.483092	Uncharacterized protein
B8B1R1	0.963	0.955	0.991693	-0.0120351	0.483159	Uncharacterized protein
A2XA20	0.964	0.956	0.991701	-0.0120225	0.483331	Proteasome subunit beta (EC 3.4.25.1)
A2YHF9	0.973	0.965	0.991778	-0.0119109	0.483451	Uncharacterized protein
A2Z2Z0	0.979	0.971	0.991828	-0.0118376	0.483475	Pyruvate dehydrogenase E1 component subunit beta (EC 1.2.4.1)
B8B2J9	0.983	0.975	0.991862	-0.0117892	0.483689	RRM domain-containing protein
B8ABV1	0.861	0.854	0.99187	-0.0117772	0.484637	Uncharacterized protein
A2XMM3	0.888	0.881	0.992117	-0.0114177	0.484766	Ferredoxin--NADP reductase, chloroplastic (FNR) (EC 1.18.1.2)
A2YQ88	0.89	0.883	0.992135	-0.0113919	0.484956	PWWP domain-containing protein
A2XNS3	0.895	0.888	0.992179	-0.011328	0.485422	Uncharacterized protein
B8AKW9	0.92	0.913	0.992391	-0.011019	0.485608	Uncharacterized protein
B8BB05	1.086	1.078	0.992634	-0.0106669	0.486015	Dihydrolipoamide acetyltransferase component of pyruvate dehydrogenase complex (EC 2.3.1.-)
B8B0P7	0.953	0.946	0.992655	-0.010636	0.486125	DUF2012 domain-containing protein
B8ADZ4	0.96	0.953	0.992708	-0.0105582	0.48632	Uncharacterized protein
A2Y7J9	0.965	0.958	0.992746	-0.0105033	0.486406	Uncharacterized protein
D3DF24	0.966	0.959	0.992754	-0.0104924	0.486512	Cytochrome c oxidase subunit 2
B8ABW1	0.975	0.968	0.992821	-0.0103952	0.486554	Uncharacterized protein
A2Z4F3	1.017	1.01	0.993117	-0.00996439	0.486554	Peroxidase (EC 1.11.1.7)
B8ARS9	1.023	1.016	0.993157	-0.00990574	0.486844	Protein kinase domain-containing protein
A6N109	1.032	1.025	0.993217	-0.00981906	0.486905	Oxygen-evolving enhancer protein 1 (Fragment)
A2YMX8	0.904	0.898	0.993363	-0.00960733	0.487196	TOG domain-containing protein
B8APY8	0.912	0.906	0.993421	-0.00952277	0.487684	Uncharacterized protein
B8B1E1	0.93	0.924	0.993548	-0.00933787	0.487833	NTP_transf_3 domain-containing protein
B8AYL2	0.935	0.929	0.993583	-0.00928777	0.488734	TPT domain-containing protein
B8BJ45	0.944	0.938	0.993644	-0.00919894	0.488954	Uncharacterized protein
A2XUV5	0.948	0.942	0.993671	-0.00916	0.489071	Protein kinase domain-containing protein
A2ZBR8	0.953	0.947	0.993704	-0.00911179	0.489147	Uncharacterized protein
B8AEU9	0.955	0.949	0.993717	-0.00909265	0.48928	Aldo_ket_red domain-containing protein
A2XLW5	0.955	0.949	0.993717	-0.00909265	0.489224	Uncharacterized protein
B8BIF2	0.969	0.963	0.993808	-0.00896087	0.489318	MFS domain-containing protein
B8B3J3	0.972	0.966	0.993827	-0.00893313	0.489374	Aspartate aminotransferase (EC 2.6.1.1)
B8A9K2	1.151	1.144	0.993918	-0.00880078	0.489448	RING-type domain-containing protein
A2X8M7	1.012	1.006	0.994071	-0.00857899	0.489485	Ubiquinol oxidase (EC 1.10.3.11)
A2YIL5	1.02	1.014	0.994118	-0.0085115	0.489738	RNA_pol_L_2 domain-containing protein
A2YA34	1.25	1.243	0.9944	-0.0081018	0.489738	Glutathione peroxidase
A2XCH6	0.904	0.899	0.994469	-0.00800166	0.490084	Uncharacterized protein
Q40642	0.91	0.905	0.994505	-0.00794875	0.490087	Calmodulin-like protein 1 (OsCaM61)
B8AXJ2	0.914	0.909	0.99453	-0.00791387	0.490254	CPSF_A domain-containing protein
B8AHI5	0.918	0.913	0.994553	-0.00787929	0.490807	Exonuclease domain-containing protein
B8AJN3	0.921	0.916	0.994571	-0.00785356	0.491248	Glutamine synthetase (EC 6.3.1.2)
B8AT89	0.923	0.918	0.994583	-0.00783649	0.491372	Amidohydro-rel domain-containing protein
A2Y6S0	0.926	0.921	0.9946	-0.00781104	0.491622	Uncharacterized protein
A2YY42	0.93	0.925	0.994624	-0.00777735	0.491813	Peptidyl-prolyl cis-trans isomerase (PPIase) (EC 5.2.1.8)
B8B0E2	0.932	0.927	0.994635	-0.00776062	0.492452	Stromal processing peptidase, chloroplastic (EC 3.4.24.-)
B8ADI1	0.946	0.941	0.994715	-0.00764546	0.492515	NADH-cytochrome b5 reductase (EC 1.6.2.2)
A2WYL1	0.946	0.941	0.994715	-0.00764546	0.492484	CRAL-TRIO domain-containing protein
B8BA51	1.159	1.153	0.994823	-0.00748805	0.492834	RING-type E3 ubiquitin transferase (EC 2.3.2.27)
A2Z2V9	0.966	0.961	0.994824	-0.00748676	0.493167	Uncharacterized protein
A2ZB24	1.171	1.165	0.994876	-0.00741112	0.493195	zf-Tim10_DDP domain-containing protein
B8BLP9	0.808	0.804	0.99505	-0.00715979	0.493237	AAA domain-containing protein
B8B9K7	1.039	1.034	0.995188	-0.00695947	0.493376	Uncharacterized protein
B8AC00	0.838	0.834	0.995227	-0.00690286	0.493389	Uncharacterized protein
B8B0S6	1.065	1.06	0.995305	-0.00678917	0.493498	Proteasome subunit beta (EC 3.4.25.1)
A2WKK7	0.863	0.859	0.995365	-0.00670243	0.493709	Uncharacterized protein
A2YIS2	0.902	0.898	0.995565	-0.00641199	0.494387	Ribos_L4_asso_C domain-containing protein
A2Z3D3	0.904	0.9	0.995575	-0.00639777	0.494434	Uncharacterized protein
A2ZDV4	0.906	0.902	0.995585	-0.00638362	0.494434	Protein transport protein SEC23
B8BIW2	0.927	0.923	0.995685	-0.00623869	0.494514	Sacchrp_dh_NADP domain-containing protein
B8AWA3	0.95	0.946	0.995789	-0.00608733	0.495351	Protein kinase domain-containing protein
B8AEH4	0.952	0.948	0.995798	-0.00607451	0.49577	Aspartate aminotransferase (EC 2.6.1.1)
A2YLC0	0.955	0.951	0.995812	-0.00605539	0.495915	CN hydrolase domain-containing protein
A6MZK4	0.965	0.961	0.995855	-0.00599251	0.495927	60S ribosomal protein l28
A2XZF8	0.966	0.962	0.995859	-0.00598629	0.496033	Glutamine amidotransferase type-1 domain-containing protein
B8AB88	0.974	0.97	0.995893	-0.00593703	0.496227	Proteasome subunit alpha type (EC 3.4.25.1)
A2XF40	0.99	0.986	0.99596	-0.00584088	0.497156	Uncharacterized protein
A2Y0K2	1.045	1.041	0.996172	-0.00553287	0.497239	Nfu_N domain-containing protein
A2XX00	1.049	1.045	0.996187	-0.00551174	0.49895	Uncharacterized protein
A2YIK9	1.049	1.045	0.996187	-0.00551174	0.497294	Uncharacterized protein
P0C479	1.056	1.052	0.996212	-0.00547513	0.499461	30S ribosomal protein S19, chloroplastic
B8ABR1	0.851	0.848	0.996475	-0.00509487	0.49967	Isocitrate dehydrogenase [NADP] (EC 1.1.1.42)
A2WMJ3	0.884	0.881	0.996606	-0.00490435	0.49983	Glutaredoxin domain-containing protein
B8AFT1	0.896	0.893	0.996652	-0.00483856	0.499852	Proteasome subunit alpha type (EC 3.4.25.1)
B8B0Q7	0.897	0.894	0.996656	-0.00483315	0.499922	Methyltransf_11 domain-containing protein
[truncated: 2,004 more rows]

## Sheet: Upregulated DEPs
Accession	WT1643	GXU43_9	FoldChange	log2FoldChange	Protein names
A2Y1D7	0.312	0.953	3.05449	1.61093	Metallothionein-like protein 3B (Class I metallothionein-like protein 3B) (OsMT-I-3b)
B8B7A9	0.438	1.227	2.80137	1.48613	Uncharacterized protein
B8B5L4	0.611	1.594	2.60884	1.38341	Uncharacterized protein
B8ACD2	0.395	0.963	2.43797	1.28568	Uncharacterized protein
A2XVU4	0.519	1.229	2.36802	1.24368	Uncharacterized protein
Q53JF7	0.766	1.716	2.24021	1.16363	Abscisic stress-ripening protein 5 (OsASR5)
A2WZE3	0.433	0.866	2	1	Uncharacterized protein
A2WMG6	0.538	1.071	1.99071	0.99328	Salt stress root protein RS1
A2WPA9	0.534	1.061	1.98689	0.990513	Peroxidase (EC 1.11.1.7)
A6N1I2	0.518	1.029	1.98649	0.990219	ATP-dependent clp protease proteolytic subunit (Fragment)
B8B4X7	0.608	1.047	1.72204	0.784118	Uncharacterized protein
A2ZGV7	0.734	1.217	1.65804	0.729477	Uncharacterized protein
A2YMC6	0.755	1.235	1.63576	0.709962	Probable histone H2A.2
B8A8G2	0.601	0.981	1.63228	0.706888	DEK_C domain-containing protein
A2YMZ1	0.756	1.229	1.62566	0.701027	Chlorophyll a-b binding protein, chloroplastic
A6N0D7	0.616	0.995	1.61526	0.691766	Dehydrin 13 (Fragment)
B8BDJ6	0.651	1.05	1.6129	0.68966	Uncharacterized protein
A2WPA1	0.582	0.938	1.61168	0.688569	Peroxidase (EC 1.11.1.7)
A2XCH7	0.723	1.15	1.59059	0.669566	Tonoplast intrinisic protein 11
A2YI28	0.768	1.211	1.57682	0.657021	Reticulon-like protein
A2X0T0	0.602	0.941	1.56312	0.644431	DUF5311 domain-containing protein
A2XVV0	0.618	0.966	1.56311	0.644416	Uncharacterized protein
A2ZLX0	0.58	0.901	1.55345	0.635474	GRAS domain-containing protein
A2X1Q2	0.715	1.096	1.53287	0.616233	Uncharacterized protein
B8AR55	0.67	1.027	1.53284	0.616203	Uncharacterized protein
A2YYM7	0.949	1.441	1.51844	0.60259	Coatomer subunit alpha
A2XJ35	0.936	1.421	1.51816	0.602326	Chlorophyll a-b binding protein, chloroplastic (LHCII type I CAB) (LHCP)
B8AEN4	0.694	1.048	1.51009	0.594631	Uncharacterized protein
B8AYI6	0.661	0.998	1.50983	0.59439	Uncharacterized protein
B8A7K5	0.584	0.876	1.5	0.584963	Uncharacterized protein
B8A8G1	0.584	0.875	1.49829	0.583315	TCP domain-containing protein
A2XKX4	0.914	1.364	1.49234	0.577578	Germin-like protein
A2YFI5	0.549	0.806	1.46812	0.553974	Charged multivesicular body protein 1b
B8AA91	0.68	0.993	1.46029	0.546259	Uncharacterized protein
B8AD72	0.673	0.979	1.45468	0.540702	Probable zinc metalloprotease EGY2, chloroplastic (EC 3.4.24.-) (Protein ETHYLENE-DEPENDENT GRAVITROPISM-DEFICIENT AND YELLOW-GREEN 2)
B8BDT3	0.724	1.052	1.45304	0.539073	Rhodanese domain-containing protein
A2WZD6	0.871	1.265	1.45235	0.538393	Peroxidase (EC 1.11.1.7)
B8AIN0	0.648	0.941	1.45216	0.538201	Uncharacterized protein
A2YE58	0.762	1.104	1.44882	0.534877	Uncharacterized protein
A2X2X2	0.72	1.043	1.44861	0.53467	Transcription elongation factor 1 homolog
P0C542	0.674	0.974	1.4451	0.531173	Actin-7
A2YFP1	0.637	0.916	1.43799	0.524054	Epimerase domain-containing protein
A2YLG4	0.77	1.107	1.43766	0.523725	FAD_binding_3 domain-containing protein
A2X2I0	0.712	1.021	1.43399	0.520034	CASP-like protein 2D1 (OsCASPL2D1)
B8BE71	0.791	1.13	1.42857	0.514573	Uncharacterized protein
A2Z620	0.619	0.883	1.42649	0.512474	Uncharacterized protein
B8AF09	0.661	0.94	1.42209	0.50801	Glyceraldehyde-3-phosphate dehydrogenase (EC 1.2.1.-)
A2WZE8	0.689	0.975	1.41509	0.500898	Uncharacterized protein
A2XF66	0.78	1.102	1.41282	0.498578	Histone H2B.1
A2ZBV1	0.709	1	1.41044	0.496142	Abscisic stress-ripening protein 5 (OsAsr1)
B8BJB0	0.793	1.117	1.40858	0.494236	Alba domain-containing protein
A2XCI7	0.583	0.82	1.40652	0.492128	CitMHS domain-containing protein
A2WZU7	0.508	0.709	1.39567	0.480957	Uncharacterized protein
B8AJT4	0.651	0.907	1.39324	0.478445	Uncharacterized protein
B8AEQ9	0.743	1.033	1.39031	0.475406	Elongation factor Tu
A2Y070	0.638	0.887	1.39028	0.475378	Uncharacterized protein
B8BA06	0.624	0.867	1.38942	0.474486	Uncharacterized protein
Q0D9C4	0.652	0.903	1.38497	0.469854	Catalase isozyme B (CAT-B) (EC 1.11.1.6)
A2Y7Z3	0.754	1.044	1.38462	0.469485	WHy domain-containing protein
B8B2L9	0.836	1.157	1.38397	0.468814	HMG box domain-containing protein
A2YAP2	0.692	0.957	1.38295	0.467747	Glycosyltransferase (EC 2.4.1.-)
A2Z9M6	0.802	1.107	1.3803	0.464981	Uncharacterized protein
A2XU83	0.779	1.073	1.37741	0.461955	Glyceraldehyde-3-phosphate dehydrogenase (EC 1.2.1.-)
A2XXW6	0.713	0.982	1.37728	0.461821	Thioredoxin domain-containing protein
B8AQQ6	0.734	1.01	1.37602	0.460503	Uncharacterized protein
A2YIV4	0.787	1.08	1.3723	0.456596	H15 domain-containing protein
A2WXX7	0.757	1.037	1.36988	0.454051	Uncharacterized protein
A2WN71	0.692	0.947	1.3685	0.452592	Uncharacterized protein
B8A721	0.959	1.312	1.36809	0.452165	Uncharacterized protein
Q75KD7	0.773	1.056	1.36611	0.45007	Allene oxide cyclase, chloroplastic (OsAOC) (EC 5.3.99.6) (Protein COLEOPTILE PHOTOMORPHOGENESIS 2) (Protein HEBIBA)
A2YGM5	0.656	0.892	1.35976	0.443348	W2 domain-containing protein
A2YZA3	0.78	1.059	1.35769	0.441157	Rhodanese domain-containing protein
B8AN80	0.781	1.058	1.35467	0.437945	Uncharacterized protein
A2YBQ0	0.678	0.917	1.35251	0.435636	Uncharacterized protein
A2WVG1	0.715	0.964	1.34825	0.43109	Uncharacterized protein
B8B2W6	0.706	0.951	1.34703	0.429777	Reticulon-like protein
A2X0H7	0.704	0.948	1.34659	0.429312	SWIB domain-containing protein
B8ATR4	0.788	1.061	1.34645	0.429157	Uncharacterized protein
A2WUU6	0.712	0.957	1.3441	0.426642	Reticulon-like protein
B8AW24	0.726	0.975	1.34298	0.425433	Ribosomal protein L15
B8BF55	0.694	0.932	1.34294	0.425394	PKS_ER domain-containing protein
B8BD60	0.665	0.892	1.34135	0.423689	PAP_fibrillin domain-containing protein
B8ATW7	0.813	1.09	1.34071	0.423001	PEROXIDASE_4 domain-containing protein
B8B9Z2	0.667	0.894	1.34033	0.422588	Pyrophosphate--fructose 6-phosphate 1-phosphotransferase subunit alpha (PFP) (6-phosphofructokinase, pyrophosphate dependent) (PPi-PFK) (Pyrophosphate-dependent 6-phosphofructose-1-kinase)
A2ZD01	1.043	1.396	1.33845	0.42056	Chlorophyll a-b binding protein, chloroplastic
Q6V9H6	0.696	0.928	1.33333	0.415037	Brown planthopper-induced resistance protein 1
A2YMN1	1.044	1.392	1.33333	0.415037	Chlorophyll a-b binding protein, chloroplastic
A2WPN7	0.609	0.812	1.33333	0.415037	Salt stress-induced protein (Salt protein) (Protein lectin-like) (Protein mannose-binding lectin)
A2X854	0.719	0.957	1.33102	0.412527	Uncharacterized protein
A2ZLH5	0.733	0.974	1.32879	0.410109	Uncharacterized protein
B8APG0	0.795	1.056	1.3283	0.409583	Nuclear pore protein
B8AYC2	0.793	1.052	1.32661	0.407742	Uncharacterized protein
B8ADZ3	0.662	0.877	1.32477	0.405746	PHD finger protein ALFIN-LIKE 7
A2XT76	0.954	1.263	1.3239	0.404793	Uncharacterized protein
A2YDA7	0.792	1.047	1.32197	0.402689	Uncharacterized protein
B8B3M3	0.734	0.969	1.32016	0.400717	Uncharacterized protein
A2XUU7	0.804	1.06	1.31841	0.398797	Glyceraldehyde-3-phosphate dehydrogenase (EC 1.2.1.-)
B8AIG1	0.706	0.93	1.31728	0.397563	ArsA_ATPase domain-containing protein
A2XLQ3	0.708	0.932	1.31638	0.396581	BED-type domain-containing protein
B8BAZ7	0.687	0.904	1.31587	0.396013	Uncharacterized protein
A2YXA3	0.716	0.94	1.31285	0.392701	RING-type domain-containing protein
A2YJX3	0.834	1.094	1.31175	0.391493	M20_dimer domain-containing protein
B8AHE3	0.971	1.273	1.31102	0.390689	Terpene cyclase/mutase family member (EC 5.4.99.-)
A2YGP5	0.753	0.987	1.31076	0.3904	Uncharacterized protein
B8B9G7	0.773	1.012	1.30918	0.388669	Uncharacterized protein
B8B0P6	0.852	1.113	1.30634	0.385528	Purple acid phosphatase (EC 3.1.3.2)
B8A755	0.719	0.939	1.30598	0.385133	Peroxidase (EC 1.11.1.7)
A2Z7B5	0.847	1.105	1.3046	0.383612	Histone H2A
B8B9L7	0.769	1.003	1.30429	0.383266	Uncharacterized protein
B8BB35	0.768	1	1.30208	0.380822	NB-ARC domain-containing protein
A2WUT6	0.759	0.988	1.30171	0.380411	Glycosyltransferase (EC 2.4.1.-)
B8AYW5	0.708	0.921	1.30085	0.379452	SCD domain-containing protein
B8AVM1	0.826	1.074	1.30024	0.37878	Uncharacterized protein
B8ANR9	0.837	1.088	1.29988	0.378379	Ribosom_S30AE_C domain-containing protein
B8AJC5	0.873	1.134	1.29897	0.377367	Uncharacterized protein
B8AGF0	0.942	1.223	1.2983	0.376625	Uncharacterized protein
B8BI04	0.819	1.063	1.29792	0.376206	DUF862 domain-containing protein
A2Y840	0.7	0.908	1.29714	0.375337	PHB domain-containing protein
B8BHT8	0.715	0.927	1.2965	0.374626	PAP_fibrillin domain-containing protein
B8AE84	0.75	0.972	1.296	0.374066	Uncharacterized protein
B8A8V3	0.67	0.868	1.29552	0.373534	Peptidase A1 domain-containing protein
B8A706	0.859	1.112	1.29453	0.372427	Uncharacterized protein
A2WX33	0.692	0.895	1.29335	0.371116	C2 domain-containing protein
A2XBC6	0.666	0.861	1.29279	0.370491	Uncharacterized protein
A2Y2A8	1.097	1.417	1.2917	0.369276	Uncharacterized protein
A2XIG6	0.81	1.046	1.29136	0.368889	S5 DRBM domain-containing protein
B8APM5	0.764	0.986	1.29058	0.368015	Elongation factor 1-alpha
B8AYU2	0.74	0.955	1.29054	0.367975	FBPase domain-containing protein
A2YEW4	0.804	1.037	1.2898	0.367148	Uncharacterized protein
B8B5S9	1.038	1.338	1.28902	0.366272	4HBT domain-containing protein
B8AUT0	0.699	0.9	1.28755	0.364633	Lipocln_cytosolic_FA-bd_dom domain-containing protein
A2X1P8	0.759	0.977	1.28722	0.364259	Uncharacterized protein
A2X5T8	0.859	1.105	1.28638	0.363316	UCR_hinge domain-containing protein
A2XAY8	0.909	1.169	1.28603	0.362923	Ribosomal protein L37
B8BDI1	0.996	1.28	1.28514	0.361926	Uncharacterized protein
A6N028	0.751	0.965	1.28495	0.361716	Eukaryotic translation initiation factor 5A (eIF-5A)
A2ZLT9	0.657	0.844	1.28463	0.36135	Uncharacterized protein
A2WNI1	0.647	0.831	1.28439	0.361083	PPR_long domain-containing protein
B8BJ82	0.756	0.97	1.28307	0.359599	Uncharacterized protein
A2YLZ5	0.743	0.953	1.28264	0.359114	Uncharacterized protein
B8AYW1	0.582	0.746	1.28179	0.358156	Phosphotransferase (EC 2.7.1.-)
A2XZR0	0.763	0.978	1.28178	0.358151	Uncharacterized protein
B8AK12	0.804	1.029	1.27985	0.355976	SEC7 domain-containing protein
A2ZLC1	0.833	1.065	1.27851	0.354465	Elongation factor Ts, mitochondrial (EF-Ts) (EF-TsMt)
A2ZBF1	0.669	0.855	1.27803	0.353918	DUF3700 domain-containing protein
B8AA10	0.766	0.977	1.27546	0.351014	Uncharacterized protein
A0A172MA97	0.775	0.987	1.27355	0.348854	Chloroplast 9-cis-epoxycarotenoid dioxygenase 1
B8AG68	0.77	0.979	1.27143	0.34645	TPR_REGION domain-containing protein
B8B7A1	0.796	1.012	1.27136	0.346369	MI domain-containing protein
A2XTW1	0.771	0.98	1.27108	0.346051	Uncharacterized protein
A6N190	0.785	0.996	1.26879	0.343453	Uncharacterized protein (Fragment)
A2Y5J3	0.855	1.083	1.26667	0.341037	Rab-GAP TBC domain-containing protein
A2Y3G8	0.79	1	1.26582	0.340075	RanBD1 domain-containing protein
A2XMY6	0.769	0.973	1.26528	0.339456	H15 domain-containing protein
A2WK45	0.709	0.897	1.26516	0.339322	Uncharacterized protein
A2WKJ2	0.607	0.767	1.26359	0.33753	Uncharacterized protein
B8BF66	0.818	1.033	1.26284	0.336668	WD_REPEATS_REGION domain-containing protein
A2XA59	0.641	0.809	1.26209	0.335815	ZT_dimer domain-containing protein
B8BIE2	0.772	0.974	1.26166	0.335321	Uncharacterized protein
A2YR75	0.793	1	1.26103	0.334607	Uncharacterized protein
A2Y5G8	0.878	1.107	1.26082	0.334362	Probable histone H2A.4
B8AIY5	0.702	0.885	1.26068	0.334206	Uncharacterized protein
B8ACS7	0.695	0.875	1.25899	0.33227	RING-type domain-containing protein
B8AE50	0.752	0.946	1.25798	0.331108	RING-type domain-containing protein
B8AMG2	0.792	0.996	1.25758	0.330645	Uncharacterized protein
B8APR2	0.754	0.948	1.25729	0.330323	Uncharacterized protein
A2YMG8	0.764	0.959	1.25524	0.327958	Usp domain-containing protein
B8AQG4	0.937	1.176	1.25507	0.327767	Uncharacterized protein
B8B8L3	0.836	1.049	1.25478	0.32744	Uncharacterized protein
B8AQC1	0.807	1.012	1.25403	0.326569	Uncharacterized protein
A2XB64	0.851	1.066	1.25264	0.324976	Uncharacterized protein
A2YSI0	0.82	1.027	1.25244	0.32474	X8 domain-containing protein
A2Y7W1	0.66	0.826	1.25152	0.323676	Glucose-1-phosphate adenylyltransferase (EC 2.7.7.27) (ADP-glucose pyrophosphorylase)
A2X7G8	0.835	1.045	1.2515	0.323655	Uncharacterized protein
B8A7J0	0.783	0.979	1.25032	0.322297	Polyketide_cyc domain-containing protein
A2Z119	0.776	0.97	1.25	0.321928	PKS_ER domain-containing protein
B8B729	0.801	1.001	1.24969	0.321568	Succinate dehydrogenase [ubiquinone] flavoprotein subunit, mitochondrial (EC 1.3.5.1)
A2XNC4	0.849	1.06	1.24853	0.320228	Uncharacterized protein
B8BF60	0.791	0.987	1.24779	0.319372	H15 domain-containing protein
B8ANB4	0.842	1.05	1.24703	0.318497	Uncharacterized protein
A2XP46	0.772	0.962	1.24611	0.317436	Elongation factor Tu
A2YWQ1	0.834	1.039	1.2458	0.317076	Heat shock protein 81-1 (HSP81-1) (Heat shock protein 82)
A2XCQ1	0.733	0.913	1.24557	0.316802	SHSP domain-containing protein
A3REN3	0.84	1.046	1.24524	0.316422	Catalase (EC 1.11.1.6)
A2YMW0	0.732	0.911	1.24454	0.315607	FYVE-type domain-containing protein
B8ADB6	0.852	1.06	1.24413	0.315139	Uncharacterized protein
A2XDW4	0.779	0.969	1.2439	0.314873	Plug_translocon domain-containing protein
B8BGL6	0.756	0.94	1.24339	0.314275	Uncharacterized protein
A2YCB9	1.143	1.42	1.24234	0.313066	Chlorophyll a-b binding protein, chloroplastic
B8B8G2	0.678	0.842	1.24189	0.312535	Tubulin alpha chain
B8BBT7	0.82	1.018	1.24146	0.312042	Serine/threonine protein kinase OSK4 (OsK4) (EC 2.7.11.1)
B8ARG2	0.626	0.777	1.24121	0.311752	Uncharacterized protein
A2X700	0.694	0.861	1.24063	0.311078	Uncharacterized protein
B8BP70	0.811	1.006	1.24044	0.310856	SufE domain-containing protein
A2XC47	0.745	0.924	1.24027	0.310652	Protein kinase domain-containing protein
B8AAV9	0.886	1.098	1.23928	0.309499	Phosphoglycerate kinase (EC 2.7.2.3)
B8BKF3	0.9	1.115	1.23889	0.309047	Uncharacterized protein
A2XB19	0.804	0.996	1.23881	0.30895	Uncharacterized protein
Q7XSQ5	0.757	0.937	1.23778	0.307756	Calcium-dependent protein kinase 12 (OsCDPK12) (OsCPK12) (EC 2.7.11.1)
B8B9S2	0.882	1.091	1.23696	0.306801	Protein RER1
Q69K55	0.735	0.909	1.23673	0.306536	Phosphopantothenoylcysteine decarboxylase (PPCDC) (EC 4.1.1.36) (Halotolerance protein HAL3) (OsHAL3)
A2XGV4	0.764	0.944	1.2356	0.305214	Glutathione peroxidase
A2WTG8	0.788	0.973	1.23477	0.304244	Iron-sulfur cluster assembly protein
B8AGL8	0.742	0.916	1.2345	0.303928	AAA domain-containing protein
A2YQN3	0.836	1.032	1.23445	0.303868	Uncharacterized protein
A2XWD5	0.843	1.04	1.23369	0.302979	Uncharacterized protein
A2WLS0	0.753	0.928	1.2324	0.301475	Metallothionein-like protein 3A (Class I metallothionein-like protein 3A) (OsMT-I-3a) (OsMT3) (OsMT3a)
A2WK77	0.785	0.967	1.23185	0.300823	Uncharacterized protein
A2Y8Z7	0.71	0.874	1.23099	0.299814	PHB domain-containing protein
A2ZCP0	0.725	0.892	1.23034	0.299063	Methylthioribose-1-phosphate isomerase (M1Pi) (MTR-1-P isomerase) (EC 5.3.1.23) (S-methyl-5-thioribose-1-phosphate isomerase) (Translation initiation factor eIF-2B subunit alpha/beta/delta-like protein)
A2XWH1	0.832	1.022	1.22837	0.29674	Hmg1/2-like protein
A2XTI3	0.914	1.122	1.22757	0.295807	Alba domain-containing protein
B8A810	0.78	0.957	1.22692	0.295045	Uncharacterized protein
A2YFN9	0.848	1.04	1.22642	0.294447	Uncharacterized protein
B8AED8	0.793	0.972	1.22573	0.293635	CobW C-terminal domain-containing protein
B8BF56	0.795	0.974	1.22516	0.292967	PKS_ER domain-containing protein
B8AUP2	0.733	0.898	1.2251	0.292902	Uncharacterized protein
Q6I5C3	0.751	0.92	1.22503	0.292821	Abscisic acid receptor PYL5 (PYR1-like protein 11) (OsPYL11) (PYR1-like protein 5) (OsPYL5) (Regulatory components of ABA receptor 5)
A2XNZ3	0.785	0.961	1.2242	0.291844	Uncharacterized protein
A2Y7K1	0.773	0.946	1.2238	0.291372	Uncharacterized protein
A2Y8V9	0.836	1.023	1.22368	0.291231	H15 domain-containing protein
A2XU61	1.105	1.352	1.22353	0.291049	Chlorophyll a-b binding protein, chloroplastic
Q0JFZ0	0.736	0.9	1.22283	0.290219	Protein IRON-RELATED TRANSCRIPTION FACTOR 2 (OsIRO2) (Basic helix-loop-helix protein 56) (OsbHLH056)
A2XVR8	0.85	1.039	1.22235	0.289661	FeThRed_A domain-containing protein
A2XCK8	1.003	1.226	1.22233	0.289637	MFS domain-containing protein
B8AN69	0.89	1.087	1.22135	0.288475	Uncharacterized protein
B8B0R0	0.871	1.063	1.22044	0.287397	Uncharacterized protein
B8BGP0	0.782	0.954	1.21995	0.286821	F-box domain-containing protein
B8AH08	0.808	0.985	1.21906	0.285768	DUF1995 domain-containing protein
A2X753	0.837	1.02	1.21864	0.28527	Lipocln_cytosolic_FA-bd_dom domain-containing protein
B8B7B6	0.861	1.049	1.21835	0.28493	40S ribosomal protein S12
A6N1F3	0.861	1.049	1.21835	0.28493	Oryzain gamma chain (Fragment)
A2Z263	0.842	1.025	1.21734	0.283732	Uncharacterized protein
B8B833	0.686	0.835	1.2172	0.283568	Eukaryotic translation initiation factor 5A (eIF-5A)
B8B7P6	1.093	1.33	1.21683	0.283133	Uncharacterized protein
B8BDP1	0.808	0.983	1.21658	0.282836	Uncharacterized protein
A2Y1C1	0.884	1.075	1.21606	0.282218	PRA1 family protein
B8AWU4	0.729	0.886	1.21536	0.281388	B5 domain-containing protein
B8AKQ8	0.748	0.909	1.21524	0.281242	Uncharacterized protein
B8AVZ4	0.823	1	1.21507	0.281036	Uncharacterized protein
B8APR3	1.019	1.237	1.21394	0.279691	Uncharacterized protein
B8AIH2	0.815	0.989	1.2135	0.27917	Phosphoglycerate kinase (EC 2.7.2.3)
B8ADC7	0.764	0.927	1.21335	0.278997	Uncharacterized protein
P0C5D4	0.823	0.998	1.21264	0.278147	Putative peroxiredoxin Q, chloroplastic (EC 1.11.1.15) (Thioredoxin peroxidase)
B8AXZ7	0.727	0.881	1.21183	0.277187	Uncharacterized protein
B8B6F4	0.718	0.87	1.2117	0.277032	Protein DETOXIFICATION (Multidrug and toxic compound extrusion protein)
B8AMT7	0.745	0.902	1.21074	0.275887	Uncharacterized protein
B8ARI7	0.884	1.07	1.21041	0.275493	Anamorsin homolog 2 (Fe-S cluster assembly protein DRE2 homolog 2)
A2X3U8	0.959	1.16	1.20959	0.274522	Uncharacterized protein
B8AM92	0.785	0.949	1.20892	0.273715	Prohibitin
B8AIK8	0.747	0.903	1.20884	0.273618	ENTH domain-containing protein
B8AKI6	0.735	0.888	1.20816	0.272815	Uncharacterized protein
B8ATN2	0.836	1.01	1.20813	0.27278	Uncharacterized protein
B8B098	0.835	1.008	1.20719	0.271648	Uncharacterized protein
B8AVM8	1.041	1.256	1.20653	0.270866	GUB_WAK_bind domain-containing protein
A2Y650	0.907	1.094	1.20617	0.270438	Phosphoglycerate kinase (EC 2.7.2.3)
B8AFL1	0.747	0.901	1.20616	0.270419	Uncharacterized protein
B8AGU4	0.786	0.948	1.20611	0.270358	TPR_REGION domain-containing protein
B8AZJ5	0.909	1.096	1.20572	0.269896	Phosphoglycerate kinase (EC 2.7.2.3)
B8AGV6	0.78	0.94	1.20513	0.269187	Uncharacterized protein
A2WJM6	0.907	1.092	1.20397	0.267798	Uncharacterized protein
B8AXJ6	0.78	0.939	1.20385	0.267651	Uncharacterized protein
B8AUF1	0.785	0.945	1.20382	0.267622	PPM-type phosphatase domain-containing protein
A2XLS8	0.8	0.963	1.20375	0.267536	Uncharacterized protein
B8AW30	0.727	0.875	1.20358	0.267328	RING-type domain-containing protein
A2XYS8	0.763	0.918	1.20315	0.266811	APH domain-containing protein
B8B0N3	0.775	0.932	1.20258	0.266134	Uncharacterized protein
B8B4S9	0.82	0.986	1.20244	0.265964	Probable cytosolic iron-sulfur protein assembly protein CIAO1 homolog
A2XWV6	0.693	0.833	1.20202	0.265461	Uncharacterized protein
A2Z1L9	0.892	1.072	1.20179	0.265189	Uncharacterized protein
B8B200	0.782	0.939	1.20077	0.263957	NAD(P)-bd_dom domain-containing protein
A2YPV2	0.842	1.011	1.20071	0.263891	Uncharacterized protein
B8B201	0.759	0.911	1.20026	0.263351	NAD(P)-bd_dom domain-containing protein

## Sheet: Downregulated DEPs
Accession	WT1643	GXU43_9	FoldChange	log2FoldChange	Protein names
A2Y043	1.129	0.937	0.829938	-0.268925	Peroxidase (EC 1.11.1.7)
A2XC62	1.069	0.887	0.829747	-0.269256	Uncharacterized protein
B8AXS2	1.11	0.921	0.82973	-0.269287	Uncharacterized protein
A2Y8L7	1.097	0.91	0.829535	-0.269625	Peptidase A1 domain-containing protein
Q9FRG8	1.29	1.07	0.829457	-0.26976	Growth-regulating factor 9 (OsGRF9) (Transcription activator GRF9)
B8AQU8	1.323	1.097	0.829176	-0.27025	MFS domain-containing protein
B8AW41	1.193	0.989	0.829003	-0.270552	NAD(P)-bd_dom domain-containing protein
A2XA10	1.123	0.93	0.828139	-0.272055	Uncharacterized protein
Q5MQ85	1.081	0.895	0.827937	-0.272407	Ent-copalyl diphosphate synthase 2 (Ent-CDP synthase 2) (OsCPS2) (OsCPS2ent) (EC 5.5.1.13) (Ent-kaurene synthase A) (OsCyc2)
A2Y9F9	1.226	1.015	0.827896	-0.272479	ATP-dependent 6-phosphofructokinase (ATP-PFK) (Phosphofructokinase) (EC 2.7.1.11) (Phosphohexokinase)
B8B7C5	1.234	1.02	0.82658	-0.274773	Peroxisomal (S)-2-hydroxy-acid oxidase GLO5 (EC 1.1.3.15) (Glycolate oxidase 5) (GOX 5) (OsGLO5) (Short chain alpha-hydroxy acid oxidase GLO5)
A2WQ28	1.153	0.953	0.826539	-0.274844	Uncharacterized protein
B8AM24	1.245	1.029	0.826506	-0.274903	Aminotran_1_2 domain-containing protein
B8ANG7	1.215	1.004	0.826337	-0.275197	Alpha-L-AF_C domain-containing protein
A2YKK8	1.134	0.937	0.826279	-0.2753	Uncharacterized protein
A2XN77	1.036	0.856	0.826255	-0.275341	Protein phosphatase (EC 3.1.3.16)
C6L7X5	1.082	0.894	0.826248	-0.275354	Ethylene response factor
B8ANM1	0.909	0.751	0.826183	-0.275467	Pyruvate dehydrogenase E1 component subunit beta (EC 1.2.4.1)
A2XPN8	1.024	0.846	0.826172	-0.275486	Uncharacterized protein
A2ZB95	1.231	1.017	0.826158	-0.275511	Calcium-transporting ATPase (EC 7.2.2.10)
A2WPX1	1.064	0.878	0.825188	-0.277205	Uncharacterized protein
P0C336	1.304	1.076	0.825153	-0.277266	NAD(P)H-quinone oxidoreductase subunit H, chloroplastic (EC 7.1.1.-) (NAD(P)H dehydrogenase subunit H) (NADH-plastoquinone oxidoreductase 49 kDa subunit) (NADH-plastoquinone oxidoreductase subunit H)
P0C511	1.268	1.046	0.824921	-0.277672	Ribulose bisphosphate carboxylase large chain (RuBisCO large subunit) (EC 4.1.1.39)
A6N0K7	1.289	1.063	0.82467	-0.278111	60S ribosomal protein l44
Q339D4	1.213	1	0.824402	-0.27858	Chitin-inducible gibberellin-responsive protein 2, putative, expressed
A0A1V1GZV2	1.163	0.958	0.823732	-0.279754	Putative esterase
A2ZHF9	1.045	0.86	0.822967	-0.281094	Chalcone-flavonone isomerase family protein
B8B4V5	1.144	0.941	0.822552	-0.28182	J domain-containing protein
B8AP37	1.031	0.848	0.822502	-0.281908	RRM domain-containing protein
A2Y886	1.291	1.061	0.821844	-0.283064	Plastocyanin, chloroplastic
B8A8R7	1.121	0.921	0.821588	-0.283513	Uncharacterized protein
A2XRR4	0.936	0.769	0.821581	-0.283525	Uncharacterized protein
A2WMW6	1.126	0.925	0.821492	-0.283682	Uncharacterized protein
B8A7T9	1.108	0.91	0.8213	-0.284019	Trigger_N domain-containing protein
A2YL57	1.184	0.972	0.820946	-0.284641	Abhydrolase_3 domain-containing protein
J7EYN3	1.267	1.04	0.820837	-0.284833	ATP synthase subunit beta, chloroplastic (EC 7.1.2.2) (ATP synthase F1 sector subunit beta) (F-ATPase subunit beta)
A2WLJ3	1.143	0.938	0.820647	-0.285166	Fe2OG dioxygenase domain-containing protein
B8BGS7	1.092	0.896	0.820513	-0.285402	Uncharacterized protein
B8B7R2	1.049	0.86	0.819828	-0.286606	Uncharacterized protein
A2ZDY5	1.265	1.037	0.819763	-0.286721	Serine hydroxymethyltransferase (EC 2.1.2.1)
A2XY00	1.125	0.922	0.819556	-0.287086	Uncharacterized protein
A2Z445	1.211	0.992	0.819158	-0.287787	Uncharacterized protein
A2WK17	1.266	1.036	0.818325	-0.289253	Uncharacterized protein
A2XEX2	1.171	0.958	0.818104	-0.289644	Fructose-1,6-bisphosphatase, chloroplastic (FBPase) (EC 3.1.3.11) (D-fructose-1,6-bisphosphate 1-phosphohydrolase)
A2YRL5	0.993	0.812	0.817724	-0.290314	Uncharacterized protein
A2XEM0	1.097	0.897	0.817685	-0.290384	Abhydrolase_3 domain-containing protein
A2XUY0	1.223	1	0.817661	-0.290424	RRF domain-containing protein
B8BPB7	1.205	0.985	0.817427	-0.290838	Epimerase domain-containing protein
A2YWB7	1.156	0.944	0.816609	-0.292283	Epimerase domain-containing protein
A2X2T9	1.161	0.948	0.816537	-0.292409	PEROXIDASE_4 domain-containing protein
B8AZL7	0.932	0.761	0.816524	-0.292434	Uncharacterized protein
B8B3P0	1.225	1	0.816327	-0.292782	Uncharacterized protein
A2YXZ0	1.165	0.951	0.816309	-0.292813	NmrA domain-containing protein
A2WJQ7	1.018	0.831	0.816306	-0.292817	NmrA domain-containing protein
A2Y8X8	1.196	0.976	0.816054	-0.293264	Transket_pyr domain-containing protein
B8B1K5	1.398	1.14	0.815451	-0.294331	FKS1_dom1 domain-containing protein
B8AEH9	1.185	0.966	0.81519	-0.294792	Protein kinase domain-containing protein
A2YVH0	1.235	1.006	0.814575	-0.295881	NADH-u_ox-rdase domain-containing protein
A2YWN1	1.056	0.86	0.814394	-0.296201	Uncharacterized protein
A2YZ50	1.357	1.105	0.814296	-0.296374	SnoaL-like domain-containing protein
A2YCP9	1.163	0.947	0.814273	-0.296415	Serine hydroxymethyltransferase (EC 2.1.2.1)
A2XG88	1.232	1.003	0.814123	-0.296681	Uncharacterized protein
A2Z6C5	1.092	0.889	0.814103	-0.296718	Putative UPF0496 protein 5
B8AJE7	1.134	0.923	0.813933	-0.297018	PEROXIDASE_4 domain-containing protein
Q10QK3	1.229	1	0.81367	-0.297485	Chitin-inducible gibberellin-responsive protein 2, putative, expressed (Os03g0193000 protein) (cDNA clone:J033041E22, full insert sequence)
A6N0B2	0.964	0.784	0.813278	-0.298179	Mitochondrial formate dehydrogenase 1 (Fragment)
A2YQK7	1.252	1.018	0.813099	-0.298497	Uncharacterized protein
B8ACJ0	1.118	0.909	0.813059	-0.298568	Pyruvate kinase (EC 2.7.1.40)
A2YNK2	1.277	1.038	0.812843	-0.298952	Uncharacterized protein
B8B2X2	1.18	0.959	0.812712	-0.299184	PSII_BNR domain-containing protein
B8BIM0	1.26	1.024	0.812698	-0.299208	ATPase_AAA_core domain-containing protein
A2Z950	1.297	1.054	0.812645	-0.299304	AAI domain-containing protein
A2XC22	1.03	0.837	0.812621	-0.299345	Uncharacterized protein
B8BAT0	1.19	0.967	0.812605	-0.299374	Uncharacterized protein
B8AWQ0	0.901	0.732	0.812431	-0.299683	TMF_TATA_bd domain-containing protein
B8AY28	1.156	0.939	0.812284	-0.299944	Endo/exonuclease/phosphatase domain-containing protein
B8AAN6	1.086	0.882	0.812155	-0.300174	Lipase_GDSL domain-containing protein
B8B3G3	1.086	0.882	0.812155	-0.300174	Uncharacterized protein
A2Y992	1.055	0.856	0.811374	-0.30156	Dirigent protein
A2XYH1	1.229	0.997	0.811229	-0.30182	Glucose-6-phosphate 1-epimerase (EC 5.1.3.15)
B8AEZ8	1.109	0.899	0.81064	-0.302866	Phospholipid scramblase
A2WLD5	1.081	0.876	0.810361	-0.303364	Glycosyltransferase (EC 2.4.1.-)
A2YLT1	1.222	0.99	0.810147	-0.303744	Uncharacterized protein
A2WM48	1.115	0.903	0.809865	-0.304246	Uncharacterized protein
B8AD05	1.083	0.877	0.809788	-0.304384	BOWMAN_BIRK domain-containing protein
B8AN85	1.188	0.962	0.809764	-0.304426	Uncharacterized protein
A2XME9	1.244	1.007	0.809486	-0.304923	Malate dehydrogenase (EC 1.1.1.37)
A2ZAA7	1.194	0.966	0.809045	-0.305708	Nucleoside diphosphate kinase (EC 2.7.4.6)
B8A8X4	1.104	0.893	0.808877	-0.306008	Uncharacterized protein
B8A8S1	1.009	0.816	0.808722	-0.306285	Thiamine pyrophosphokinase (EC 2.7.6.2)
B8AWV4	1.231	0.995	0.808286	-0.307062	Ketol-acid reductoisomerase (EC 1.1.1.86) (Acetohydroxy-acid reductoisomerase) (Alpha-keto-beta-hydroxylacyl reductoisomerase)
A2XY28	1.258	1.016	0.807631	-0.308232	Uncharacterized protein
B8A9U7	1.285	1.037	0.807004	-0.309352	GP-PDE domain-containing protein
A2YH71	1.237	0.997	0.805982	-0.31118	Uncharacterized protein
B8AKE4	1.257	1.013	0.805887	-0.31135	Uncharacterized protein
A2Y4M3	1.162	0.936	0.805508	-0.31203	Abhydrolase_3 domain-containing protein
B8B8C4	1.119	0.901	0.805183	-0.312611	Peptidase_S9 domain-containing protein
A2Y0P2	1.518	1.222	0.805007	-0.312928	Uncharacterized protein
B8BP25	1.297	1.042	0.803392	-0.315823	Uncharacterized protein
A2YP90	1.573	1.263	0.802924	-0.316664	Uncharacterized protein
A2Z3G7	1.231	0.988	0.8026	-0.317248	Uncharacterized protein
A2WWH6	1.033	0.829	0.802517	-0.317396	Uncharacterized protein
A2WS12	1.144	0.918	0.802448	-0.317521	Uncharacterized protein
B8BDK0	1.078	0.864	0.801484	-0.319254	Inositol-tetrakisphosphate 1-kinase 6 (EC 2.7.1.134) (Inositol 1,3,4-trisphosphate 5/6-kinase 6) (Inositol-triphosphate 5/6-kinase 6) (Ins(1,3,4)P(3) 5/6-kinase 6) (OsITP5/6K-6) (OsITPK6) (EC 2.7.1.159)
B8B1T9	1.177	0.943	0.801189	-0.319785	Uncharacterized protein
A2YGX1	1.341	1.074	0.800895	-0.320315	Nudix hydrolase domain-containing protein
Q25A68	1.376	1.102	0.800872	-0.320356	Glutamyl-tRNA(Gln) amidotransferase subunit A, chloroplastic/mitochondrial (Glu-AdT subunit A) (EC 6.3.5.7)
Q6AWY7	1.285	1.029	0.800778	-0.320525	Growth-regulating factor 2 (OsGRF2) (Transcription activator GRF2)
A2YA46	1.089	0.872	0.800735	-0.320604	Glycosyltransferase (EC 2.4.1.-)
A2Z2G9	1.15	0.92	0.8	-0.321928	Lactamase_B domain-containing protein
A2WYE1	1.288	1.029	0.798913	-0.32389	Small ubiquitin-related modifier (SUMO)
B8APK5	1.312	1.048	0.79878	-0.324129	Ferredoxin
B8AF39	1.212	0.967	0.797855	-0.325802	Uncharacterized protein
A6MZU9	1.168	0.93	0.796233	-0.328738	Adenosine kinase 2 (Fragment)
Q8LNJ6	1.256	1	0.796178	-0.328836	Putative gibberellin oxidase	OSJNBb0028C01.33
J7F133	1.047	0.833	0.795606	-0.329873	ATP synthase subunit b, chloroplastic (ATP synthase F(0) sector subunit b) (ATPase subunit I)
B8ANJ0	1.107	0.879	0.794038	-0.33272	Uncharacterized protein
B8BA35	1.155	0.917	0.793939	-0.332899	Uncharacterized protein
B8AY17	1.405	1.115	0.793594	-0.333526	DLH domain-containing protein
A2YNM6	1.152	0.914	0.793403	-0.333875	Ribosomal_L18e/L15P domain-containing protein
J7F158	1.107	0.878	0.793135	-0.334362	Cytochrome b6-f complex subunit 4 (17 kDa polypeptide)
A2YR83	1.162	0.921	0.792599	-0.335337	Uncharacterized protein
A2YU61	1.184	0.938	0.79223	-0.336009	Rubredoxin-like domain-containing protein
A2XR63	1.169	0.926	0.79213	-0.336191	TRANSKETOLASE_1 domain-containing protein
B8AKX6	1.243	0.983	0.790829	-0.338563	Peroxisomal (S)-2-hydroxy-acid oxidase GLO1 (EC 1.1.3.15) (Glycolate oxidase 1) (GOX 1) (OsGLO1) (Short chain alpha-hydroxy acid oxidase GLO1)
B8B928	1.252	0.99	0.790735	-0.338734	Uncharacterized protein
A2WLD1	1.021	0.807	0.790402	-0.339342	t-SNARE coiled-coil homology domain-containing protein
A2YSI3	1.056	0.834	0.789773	-0.340491	FabA domain-containing protein
B8BNS9	1.259	0.994	0.789515	-0.340961	Uncharacterized protein
B8BG66	1.125	0.888	0.789333	-0.341293	Uncharacterized protein
B8AUE7	1.146	0.904	0.788831	-0.342212	Uncharacterized protein
A2XHP8	1.159	0.914	0.788611	-0.342614	Jacalin-type lectin domain-containing protein
A2YLQ7	1.069	0.843	0.788587	-0.342657	Uncharacterized protein
J7F212	1.487	1.171	0.787492	-0.344664	NAD(P)H-quinone oxidoreductase subunit J, chloroplastic (EC 7.1.1.-) (NAD(P)H dehydrogenase, subunit J) (NADH-plastoquinone oxidoreductase subunit J)
A2YVI5	1.156	0.91	0.787197	-0.345203	Malate dehydrogenase (EC 1.1.1.37)
A2XD35	1.15	0.904	0.786087	-0.347239	Adenylosuccinate synthetase, chloroplastic (AMPSase) (AdSS) (EC 6.3.4.4) (IMP--aspartate ligase)
A2ZL81	1.061	0.834	0.786051	-0.347305	Acyl carrier protein
B8AQ17	1.499	1.178	0.785857	-0.347661	Protein phosphatase (EC 3.1.3.16)
A2YQD9	1.012	0.794	0.784585	-0.349998	Ferredoxin-1, chloroplastic (Anti-disease protein 1) (Ferredoxin I)
A2X8Q3	1.331	1.044	0.784373	-0.350389	Soluble inorganic pyrophosphatase (EC 3.6.1.1) (Pyrophosphate phospho-hydrolase) (PPase)
A2ZEW3	1.195	0.936	0.783264	-0.35243	Uncharacterized protein
A2ZCM3	1.6	1.253	0.783125	-0.352685	Dirigent protein
A2XNF0	1.218	0.953	0.78243	-0.353966	Chalcone--flavonone isomerase (Chalcone isomerase) (EC 5.5.1.6)
B8ACJ6	1.134	0.887	0.782187	-0.354415	Rubrerythrin domain-containing protein
B8BF17	1.113	0.87	0.781671	-0.355366	Uncharacterized protein
A2XM53	1.19	0.93	0.781513	-0.355659	Uncharacterized protein
A2YAP9	1.114	0.87	0.780969	-0.356662	Phytocyanin domain-containing protein
B8AS93	1.179	0.92	0.780322	-0.357858	Uncharacterized protein
B8BEV5	1.442	1.124	0.779473	-0.359429	MFS domain-containing protein
A2Z9L9	1.174	0.915	0.779387	-0.359589	Uncharacterized protein
O04272	1.24	0.965	0.778226	-0.361739	Chitinase (Fragment)
B8AMU6	1.163	0.905	0.77816	-0.361861	Uncharacterized protein
A2XBF5	1.262	0.982	0.77813	-0.361917	Uncharacterized protein
A2XHP9	1.182	0.919	0.777496	-0.363093	Jacalin-type lectin domain-containing protein
B8AKV0	1.127	0.876	0.777285	-0.363485	Uncharacterized protein
A2XIT5	1.27	0.987	0.777165	-0.363707	60S ribosomal protein L13
B8BLA2	1.195	0.928	0.776569	-0.364814	Uncharacterized protein
B8ARK6	1.141	0.885	0.775635	-0.366549	Alpha-carbonic anhydrase domain-containing protein
B8AIT2	1.287	0.997	0.77467	-0.368347	Uncharacterized protein
A6N1T3	1.224	0.948	0.77451	-0.368645	Plasma membrane atpase 1 (Fragment)
A2XZY2	1.464	1.132	0.773224	-0.371042	Uncharacterized protein
Q84XG9	1.309	1.011	0.772345	-0.372682	IAA-amino acid hydrolase ILR1-like 1 (EC 3.5.1.-)
B8ABY1	1.157	0.893	0.771824	-0.373657	Uroporphyrinogen decarboxylase (EC 4.1.1.37)
A2WUL8	1.2	0.926	0.771667	-0.37395	40S ribosomal protein S24
B8B887	1.142	0.881	0.771454	-0.374349	Uncharacterized protein
A2WP46	1.189	0.917	0.771236	-0.374755	Hydrolase_4 domain-containing protein
B8BJF6	1.25	0.964	0.7712	-0.374823	Transmembrane 9 superfamily member
B8AM86	1.305	1.006	0.770881	-0.37542	RRM domain-containing protein
P0C379	1.298	1	0.770416	-0.37629	Translation initiation factor IF-1, chloroplastic
A0A173CU73	1.191	0.916	0.769102	-0.378754	NAD(P)H-quinone oxidoreductase subunit 1, chloroplastic (EC 7.1.1.-) (NAD(P)H dehydrogenase subunit 1) (NDH subunit 1) (NADH-plastoquinone oxidoreductase subunit 1)
A2XVK1	1.182	0.909	0.769036	-0.378878	Phenylalanine ammonia-lyase (EC 4.3.1.24)
B8AJS5	1.143	0.878	0.768154	-0.380533	Uncharacterized protein
A2XVY3	1.322	1.015	0.767776	-0.381242	Elongation factor G, chloroplastic (cEF-G)
P0CD20	1.148	0.881	0.767422	-0.381909	NAD(P)H-quinone oxidoreductase subunit 2 A, chloroplastic (EC 7.1.1.-) (NAD(P)H dehydrogenase, subunit 2 A) (NADH-plastoquinone oxidoreductase subunit 2 A)
A2Z9V6	1.387	1.064	0.767123	-0.38247	Uncharacterized protein
B8BBB2	1.222	0.937	0.766776	-0.383123	Uncharacterized protein
B8AG31	1.213	0.93	0.766694	-0.383277	Ubiquitin carboxyl-terminal hydrolase (EC 3.4.19.12)
A2YHC5	1.143	0.876	0.766404	-0.383823	Uncharacterized protein
B8ASN8	1.153	0.883	0.765828	-0.384907	Uncharacterized protein
B8ALU8	1.289	0.987	0.76571	-0.38513	Uncharacterized protein
J3RJY6	1.172	0.896	0.764505	-0.387402	NAD(P)H-quinone oxidoreductase subunit 4L, chloroplastic (EC 7.1.1.-) (NAD(P)H dehydrogenase subunit 4L) (NADH-plastoquinone oxidoreductase subunit 4L)
B8BP91	1.238	0.946	0.764136	-0.388099	Uncharacterized protein
A2XC68	1.201	0.917	0.76353	-0.389243	Uncharacterized protein
B8A6Y6	1.264	0.964	0.762658	-0.390891	Uncharacterized protein
A2WML4	1.266	0.964	0.761453	-0.393172	Uncharacterized protein
B8B7K3	1.123	0.855	0.761354	-0.393362	Uncharacterized protein
B8AB29	1.205	0.917	0.760996	-0.39404	Uncharacterized protein
A6N0S4	1.159	0.881	0.760138	-0.395667	Retinal dehydrogenase 1, putative expressed (Fragment)
P0C385	1.25	0.95	0.76	-0.395929	NAD(P)H-quinone oxidoreductase subunit I, chloroplastic (EC 7.1.1.-) (NAD(P)H dehydrogenase subunit I) (NDH subunit I) (NADH-plastoquinone oxidoreductase subunit I)
A2ZJA6	1.249	0.948	0.759007	-0.397815	ADK_lid domain-containing protein
B8AAE3	0.993	0.753	0.758308	-0.399144	Uncharacterized protein
B8AJ49	1.083	0.82	0.757156	-0.401337	Glutaredoxin-like protein
A2Z146	1.331	1.006	0.755823	-0.40388	Uncharacterized protein
A2WKG1	1.167	0.881	0.754927	-0.405591	Dipeptide epimerase (EC 5.1.1.-)
B8ADG9	1.046	0.789	0.754302	-0.406786	Usp domain-containing protein
A2WLD9	1.22	0.919	0.753279	-0.408744	Uncharacterized protein
A2WZD9	1.309	0.986	0.753247	-0.408806	Peroxidase (EC 1.11.1.7)
B8AP07	1.37	1.031	0.752555	-0.410132	Uroporphyrinogen_deCOase domain-containing protein
A2XUQ8	1.092	0.821	0.751832	-0.411519	Methyltransf_11 domain-containing protein
A2YH94	1.307	0.981	0.750574	-0.413934	SOR_SNZ domain-containing protein
A2XM23	1.262	0.945	0.748811	-0.417326	Phytochrome C
B8AX53	0.947	0.707	0.746568	-0.421654	Zinc-finger homeodomain protein 6
A2Y708	1.314	0.98	0.745814	-0.423112	Cytokinin riboside 5'-monophosphate phosphoribohydrolase (EC 3.2.2.n1)
A2XF36	1.203	0.897	0.745636	-0.423457	ENTH domain-containing protein
B8AGY7	1.394	1.039	0.745337	-0.424035	Uncharacterized protein
B8BH95	1.08	0.804	0.744444	-0.425764	Inosine triphosphate pyrophosphatase (ITPase) (Inosine triphosphatase) (EC 3.6.1.9) (Non-canonical purine NTP pyrophosphatase) (Non-standard purine NTP pyrophosphatase) (Nucleoside-triphosphate diphosphatase) (Nucleoside-triphosphate pyrophosphatase) (NTPase)
A2XM21	1.398	1.04	0.74392	-0.426781	Uncharacterized protein
B8AL63	1.428	1.061	0.742997	-0.428571	Uncharacterized protein
B8B6R2	1.257	0.932	0.741448	-0.431583	Phytocyanin domain-containing protein
A2ZMS9	1.247	0.923	0.740176	-0.434059	RCK N-terminal domain-containing protein
J7EZC8	1.114	0.824	0.739677	-0.435033	NAD(P)H-quinone oxidoreductase subunit K, chloroplastic (EC 7.1.1.-) (NAD(P)H dehydrogenase subunit K) (NADH-plastoquinone oxidoreductase subunit K)
B8AJK4	1.112	0.822	0.739209	-0.435946	Uncharacterized protein
A2YBH1	1.264	0.934	0.738924	-0.436502	Acylphosphatase (EC 3.6.1.7)
B8AC38	1.132	0.834	0.736749	-0.440755	Aldo-keto reductase
B8A8N1	1.147	0.845	0.736704	-0.440842	Methyltransf_11 domain-containing protein
A2YBW4	1.044	0.769	0.73659	-0.441066	Glycosyltransferase (EC 2.4.1.-)
A2ZEU8	1.281	0.942	0.735363	-0.443472	Uncharacterized protein
A2WXQ7	1.097	0.806	0.734731	-0.444712	KH domain-containing protein
A2WMT1	1.285	0.943	0.733852	-0.446439	Uncharacterized protein
A2ZIS0	1.101	0.807	0.73297	-0.448174	Uncharacterized protein
B8B007	1.199	0.878	0.732277	-0.449539	Uncharacterized protein
B8APV3	1.164	0.852	0.731959	-0.450166	Uncharacterized protein
A6N1U4	1.013	0.741	0.731491	-0.451089	Fructose-bisphosphate aldolase cytoplasmic isozyme (Fragment)
B8AEV1	1.38	1.006	0.728986	-0.456038	Uncharacterized protein
B8APD0	1.228	0.895	0.728827	-0.456351	Uncharacterized protein
A2YGZ6	1.172	0.854	0.728669	-0.456665	Uncharacterized protein
A2WTS1	1.372	0.999	0.728134	-0.457724	Uncharacterized protein
B8AGN1	1.353	0.984	0.727273	-0.459432	FAD-binding FR-type domain-containing protein
A2WUE0	1.075	0.78	0.725581	-0.462791	Uncharacterized protein
A2ZL80	1.155	0.838	0.725541	-0.462871	Uncharacterized protein
B8AIF7	1.085	0.787	0.725346	-0.46326	Uncharacterized protein
B8BH29	0.921	0.668	0.725299	-0.463353	Uncharacterized protein
B8AGU8	1.302	0.944	0.725038	-0.463871	Uncharacterized protein
B8AKC6	1.496	1.084	0.724599	-0.464745	VPS9 domain-containing protein
B8AV76	1.363	0.987	0.724138	-0.465664	Fn3_like domain-containing protein
A2Z2F3	1.273	0.921	0.723488	-0.466959	Uncharacterized protein
B8AEB5	1.267	0.915	0.722178	-0.469573	ABC1 domain-containing protein
D0TZL2	1.273	0.918	0.721131	-0.471666	Starch branching enzyme 4
A2YD15	1.051	0.756	0.719315	-0.475305	Uncharacterized protein
Q01IH3	1.553	1.116	0.718609	-0.476721	Peroxisomal membrane protein 11-4 (OsPEX11-4) (Peroxin-11-4)
A2Z8U1	1.395	1.002	0.71828	-0.477383	Uncharacterized protein
B8B5E5	1.085	0.777	0.716129	-0.481709	FGGY_C domain-containing protein
A2WX82	1.445	1.034	0.715571	-0.482833	Uncharacterized protein
A2Z358	1.162	0.83	0.714286	-0.485427	Uncharacterized protein
B8BF58	1.399	0.996	0.711937	-0.490178	Uncharacterized protein
A2Z5X3	1.428	1.014	0.710084	-0.493938	Uncharacterized protein
B8AJ67	1.344	0.951	0.707589	-0.499016	U2 snRNP auxiliary factor large subunit
A2ZLU3	1.402	0.989	0.705421	-0.503444	Uncharacterized protein
A2XK57	1.372	0.965	0.703353	-0.50768	Glutamyl-tRNA(Gln) amidotransferase subunit C, chloroplastic/mitochondrial (Glu-AdT subunit C) (EC 6.3.5.-)
B8BB29	1.516	1.066	0.703166	-0.508062	Uncharacterized protein
A2Y4N6	1.248	0.872	0.698718	-0.517218	Nudix hydrolase domain-containing protein
Q6AWX8	1.231	0.86	0.698619	-0.517422	Growth-regulating factor 11 (OsGRF11) (Transcription activator GRF11)
B8B2E6	1.313	0.917	0.698401	-0.517873	Uncharacterized protein
P0C496	1.221	0.852	0.697789	-0.519138	50S ribosomal protein L2, chloroplastic
B8BJF8	1.474	1.028	0.697422	-0.519896	Uncharacterized protein
B8A8U0	1.227	0.849	0.691932	-0.531299	Uncharacterized protein
A2ZC27	1.348	0.931	0.690653	-0.533967	Dirigent protein
A2XLC2	1.117	0.771	0.690242	-0.534826	Uncharacterized protein
A2YPX5	1.543	1.061	0.687622	-0.540313	Peroxidase (EC 1.11.1.7)
A2YME8	1.44	0.99	0.6875	-0.540568	Uncharacterized protein
A2XU77	1.785	1.225	0.686275	-0.543142	Aldose 1-epimerase (EC 5.1.3.3) (Galactose mutarotase)
B8AWJ0	1.255	0.857	0.682869	-0.55032	Uncharacterized protein
B8AYG8	1.291	0.876	0.678544	-0.559486	Transmembrane 9 superfamily member
B8AFN4	1.339	0.906	0.676624	-0.563573	p0413A11.12 protein
B8BHK6	1.241	0.836	0.67365	-0.569928	Uncharacterized protein
A6N176	1.437	0.967	0.67293	-0.571472	Phenylalanine ammonia-lyase (Fragment)
A2WYF4	1.388	0.934	0.672911	-0.571513	Stearoyl-[acyl-carrier-protein] 9-desaturase 2, chloroplastic (Stearoyl-ACP desaturase 2) (EC 1.14.19.2) (Acyl-[acyl-carrier-protein] desaturase 2) (SSI2 homolog) (OsSSI2)
A2YQI1	0.896	0.602	0.671875	-0.573735	Uncharacterized protein
A2Y2S7	1.493	0.994	0.665774	-0.586896	Uncharacterized protein
Q9AS97	1.503	1	0.665336	-0.587845	Gibberellin response modulator-like	Os01g0646300 P0038D11.11 P0707D10.38
B8ANF1	1.27	0.842	0.662992	-0.592936	Magnesium-chelatase subunit ChlH, chloroplastic (Mg-chelatase subunit H) (EC 6.6.1.1) (Mg-protoporphyrin IX chelatase subunit ChlH)
A2XC67	1.172	0.775	0.661263	-0.596704	Uncharacterized protein
A2YUJ1	1.534	1.014	0.661017	-0.597241	Uncharacterized protein
A2WYI2	1.486	0.98	0.659489	-0.60058	Uncharacterized protein
A2Y986	1.411	0.93	0.659107	-0.601415	Dirigent protein
B8BLP1	0.611	0.4	0.654664	-0.611172	Uncharacterized protein
B8B5L2	1.367	0.89	0.651061	-0.619136	Uncharacterized protein
A2WRY9	1.478	0.962	0.65088	-0.619537	Uncharacterized protein
A2YVR7	1.704	1.109	0.650822	-0.619666	Proteasome subunit alpha type-2 (EC 3.4.25.1) (20S proteasome alpha subunit B) (20S proteasome subunit alpha-2)
A2ZLJ4	1.477	0.956	0.647258	-0.627587	Bet_v_1 domain-containing protein
B8AJ38	1.425	0.922	0.647018	-0.628123	Chlorophyll a-b binding protein, chloroplastic
B8AC34	1.49	0.964	0.64698	-0.628207	Uncharacterized protein
A2Z9R0	1.359	0.879	0.646799	-0.62861	CAAD domain-containing protein
Q0JH50	1.425	0.92	0.645614	-0.631256	Gibberellin 20 oxidase 2
B8BDH4	1.335	0.858	0.642697	-0.63779	Phosphoglycolate phosphatase (EC 3.1.3.18)
B8B5W7	1.533	0.98	0.639269	-0.645504	Peroxidase (EC 1.11.1.7)
Q69VG1	1.555	0.99	0.636656	-0.651414	Chitin-inducible gibberellin-responsive protein 1
B8B3Y6	1.47	0.935	0.636054	-0.652778	Uncharacterized protein
B8B4V9	1.41	0.89	0.631206	-0.663818	4-alpha-glucanotransferase (EC 2.4.1.25) (Amylomaltase) (Disproportionating enzyme)
A2YIQ7	1.463	0.923	0.630895	-0.664527	Uncharacterized protein
Q6EPP9	1.362	0.859	0.63069	-0.664997	Growth-regulating factor 10 (OsGRF10) (Transcription activator GRF10)
A2XEN9	1.501	0.938	0.624917	-0.678264	Beta-galactosidase (EC 3.2.1.23)
B8AFD4	1.907	1.186	0.621919	-0.685201	Uncharacterized protein
A2XFP6	1.443	0.891	0.617464	-0.695574	Bet_v_1 domain-containing protein
A2XRP7	1.625	0.998	0.614154	-0.703328	tRNA-binding domain-containing protein
A0A075D0F9	1.448	0.886	0.611878	-0.708683	Transcription initiation factor IIA subunit 2
B8A879	0.965	0.573	0.593782	-0.751994	Uncharacterized protein
B8AZT1	1.363	0.806	0.591343	-0.757934	TRUD domain-containing protein
B8B3V7	1.58	0.927	0.586709	-0.769283	Uncharacterized protein
A2X7E9	1.483	0.87	0.586649	-0.769431	PfkB domain-containing protein
A2YGY8	1.888	1.097	0.581038	-0.783295	AAA domain-containing protein
A2WYR9	1.626	0.943	0.579951	-0.785998	Uncharacterized protein
A2WLN6	1.991	1.151	0.578101	-0.790605	Translation machinery-associated protein 22
A2XPS1	1.335	0.767	0.574532	-0.799541	Uncharacterized protein
B8B933	1.692	0.967	0.571513	-0.807142	YrdC-like domain-containing protein
B8AZL8	1.864	1.061	0.569206	-0.812977	Uncharacterized protein
A2X5Y0	1.422	0.808	0.568214	-0.815494	Thioredoxin domain-containing protein
Q6ZG90	1.82	1.019	0.55989	-0.836784	ATP synthase
A2ZIK4	1.792	0.968	0.540179	-0.888492	Dirigent protein
A2YLX7	1.75	0.922	0.526857	-0.924516	Protein LHCP TRANSLOCATION DEFECT
A2YJU3	2.276	1.094	0.480668	-1.05689	Uncharacterized protein
Q8RZ73	2.625	1.23	0.468571	-1.09366	Gibberellin response modulator-like protein (Putative GAI-like protein 1)
Q6AWY2	2.188	1.001	0.457495	-1.12817	Growth-regulating factor 7 (OsGRF7) (Transcription activator GRF7)
A2YQT7	2.571	0.848	0.329833	-1.60019	Glyceraldehyde-3-phosphate dehydrogenase, cytosolic (EC 1.2.1.12) (PP38)
A2XMQ2	3.66	1.169	0.319399	-1.64657	ML domain-containing protein
